# Supplementary material for: Chromosomal copy number variation analysis by next generation sequencing confirms ploidy stability in Trypanosoma brucei subspecies
Source: Microb Genom. 2018 Sep 27;4(10):e000223. doi: 10.1099/mgen.0.000223 (PMC6249438; doi:10.1099/mgen.0.000223)
Supplement: Supplementary File 2 [file mgen-4-223-s002.xlt]

## Sheet: Supplementary Table 1
Supplementary Table 1: Description of the read libraries used in the present work. Read libraries from which the percentage of mapped reads to the reference T. b. brucei 927 version 28 was lower than 70% are highlighted in red.
Name	Subspecies	SRA	Host	Collection date	Location	% reads mapped	Genome Coverage (x)	Reference
503	T. b. brucei	SRR6052135	Cow	missing	Kenya: nyanza	0.7576	25.11	Richardson et al. 2017
STIB348TBABB	T. b. brucei	SRR6052144	Hartebeest	missing	Tanzania: Serengeti	0.7196	34.82	Richardson et al. 2017
STIB920	T. b. brucei	SRR6052141	Hartebeest	missing	Tanzania: Serengeti	0.7276	44.73	Richardson et al. 2017
Cow248	T. b. brucei	SRR6052134	Cow	2005	Uganda: Koboko	0.7508	28.92	Richardson et al. 2017
I5	T. b. gambiense	SRR1755080	Homo sapiens	2005	Democratic Republic of the Congo: Mbuji Mayi	0.7858	25	Richardson et al. 2015
I7	T. b. gambiense	SRR1757506	Homo sapiens	2005	Democratic Republic of the Congo: Mbuji Mayi	0.8181	29.51	Richardson et al. 2015
D5	T. b. rhodesiense	SRR6052150	Homo sapiens	1989	Kenya: busia	0.748	33.19	Richardson et al. 2017
D7	T. b. rhodesiense	SRR6052151	Homo sapiens	2000	Kenya: busia	0.7683	31.17	Richardson et al. 2017
D4	T. b. rhodesiense	SRR6052132	Homo sapiens	1977	Kenya: Central Nyanza	0.7097	30.81	Richardson et al. 2017
D16	T. b. rhodesiense	SRR6052137	Cattle	1967	Kenya: Central Nyanza	0.8881	44.85	Richardson et al. 2017
KeKo	T. b. rhodesiense	SRR6052149	Missing	2012	Kenya: Masai Mara	0.7953	22.63	Richardson et al. 2017
D2	T. b. rhodesiense	SRR6052138	Homo sapiens	1961	Kenya: Nyanza	0.7712	27.87	Richardson et al. 2017
D3	T. b. rhodesiense	SRR6052131	Homo sapiens	1969	Kenya: South Nyanza	0.7464	23.47	Richardson et al. 2017
D11	T. b. rhodesiense	SRR6052140	Wildlife	1970	Kenya: South Nyanza	0.7804	27.68	Richardson et al. 2017
D1	T. b. rhodesiense	SRR6052139	Homo sapiens	2009	Kenya: Teso	0.7719	18.67	Richardson et al. 2017
STIB704C	T. b. rhodesiense	SRR6052143	Homo sapiens	missing	Tanzania	0.7283	52.35	Richardson et al. 2017
STIB900	T. b. rhodesiense	SRR6052142	Homo sapiens	missing	Tanzania	0.7244	44.73	Richardson et al. 2017
ytat	T. b. rhodesiense	SRR6052145	Missing	missing	Uganda: Busoga	0.7303	18.67	Richardson et al. 2017
LWO07A	T. b. rhodesiense	SRR6052154	Homo sapiens	2008	Uganda: kaberamaido	0.7199	27.72	Richardson et al. 2017
LWO11A	T. b. rhodesiense	SRR6052155	Homo sapiens	2008	Uganda: kaberamaido	0.7867	31.21	Richardson et al. 2017
LWO24A	T. b. rhodesiense	SRR6052153	Homo sapiens	2008	Uganda: kaberamaido	0.7714	26.35	Richardson et al. 2017
LWO30A	T. b. rhodesiense	SRR6052146	Homo sapiens	2008	Uganda: kaberamaido	0.7809	23.5	Richardson et al. 2017
LWO150A	T. b. rhodesiense	SRR6052152	Homo sapiens	2010	Uganda: kaberamaido	0.7804	24.9	Richardson et al. 2017
Dog157	T. b. rhodesiense	SRR6052148	Dog	2005	Uganda: koboko	0.7968	31.66	Richardson et al. 2017
Angwen	T. b. rhodesiense	SRR6052136	Homo sapiens	2004	Uganda: soroti	0.7886	22.87	Richardson et al. 2017
Apendum	T. b. rhodesiense	SRR6052133	Homo sapiens	2001	Uganda	0.2266	8.67	Richardson et al. 2017
Okware	T. b. rhodesiense	SRR6052147	Homo sapiens	1992	Uganda: tororo	0.8038	34.65	Richardson et al. 2017
		Read libraries from which the percentage of mapped reads to the reference T. b. brucei 927 version 28 was lower than 70% are highlighted in red.

## Sheet: Supplementary Table 2
Supplementary table 2: Description of the CCNV estimation data by allele frequency, including the number of genes evaluated in each chromosome and the number of heterozygous SNPs in each chromosome.
Strain/Isolate	Subspecies	Chromosome	Genes evaluated	Number of Heterozygous SNPs
D5	T. b. rhodesiense	1	503	1252
D5	T. b. rhodesiense	2	335	2079
D5	T. b. rhodesiense	3	557	3892
D5	T. b. rhodesiense	4	530	2653
D5	T. b. rhodesiense	5	482	1624
D5	T. b. rhodesiense	6	531	1141
D5	T. b. rhodesiense	7	749	3551
D5	T. b. rhodesiense	8	856	6737
D5	T. b. rhodesiense	9	1320	3052
D5	T. b. rhodesiense	10	1722	2524
D5	T. b. rhodesiense	11	1710	6650
D7	T. b. rhodesiense	1	503	1146
D7	T. b. rhodesiense	2	335	1569
D7	T. b. rhodesiense	3	557	2185
D7	T. b. rhodesiense	4	530	2093
D7	T. b. rhodesiense	5	482	1813
D7	T. b. rhodesiense	6	531	2431
D7	T. b. rhodesiense	7	749	2228
D7	T. b. rhodesiense	8	856	3624
D7	T. b. rhodesiense	9	1320	2667
D7	T. b. rhodesiense	10	1722	4115
D7	T. b. rhodesiense	11	1710	7541
Dog157	T. b. rhodesiense	1	503	1881
Dog157	T. b. rhodesiense	2	335	2000
Dog157	T. b. rhodesiense	3	557	3989
Dog157	T. b. rhodesiense	4	530	2427
Dog157	T. b. rhodesiense	5	482	3196
Dog157	T. b. rhodesiense	6	531	3686
Dog157	T. b. rhodesiense	7	749	2401
Dog157	T. b. rhodesiense	8	856	6178
Dog157	T. b. rhodesiense	9	1320	4134
Dog157	T. b. rhodesiense	10	1722	6715
Dog157	T. b. rhodesiense	11	1710	9114
KeKo	T. b. rhodesiense	1	503	1730
KeKo	T. b. rhodesiense	2	335	2701
KeKo	T. b. rhodesiense	3	557	2517
KeKo	T. b. rhodesiense	4	530	3307
KeKo	T. b. rhodesiense	5	482	4154
KeKo	T. b. rhodesiense	6	531	1841
KeKo	T. b. rhodesiense	7	749	4168
KeKo	T. b. rhodesiense	8	856	3322
KeKo	T. b. rhodesiense	9	1320	2847
KeKo	T. b. rhodesiense	10	1722	7853
KeKo	T. b. rhodesiense	11	1710	13839
LWO07A	T. b. rhodesiense	1	503	1200
LWO07A	T. b. rhodesiense	2	335	1995
LWO07A	T. b. rhodesiense	3	557	3533
LWO07A	T. b. rhodesiense	4	530	2217
LWO07A	T. b. rhodesiense	5	482	1528
LWO07A	T. b. rhodesiense	6	531	1111
LWO07A	T. b. rhodesiense	7	749	3419
LWO07A	T. b. rhodesiense	8	856	6570
LWO07A	T. b. rhodesiense	9	1320	3622
LWO07A	T. b. rhodesiense	10	1722	6301
LWO07A	T. b. rhodesiense	11	1710	6537
LWO11A	T. b. rhodesiense	1	503	1820
LWO11A	T. b. rhodesiense	2	335	1977
LWO11A	T. b. rhodesiense	3	557	3952
LWO11A	T. b. rhodesiense	4	530	2403
LWO11A	T. b. rhodesiense	5	482	3230
LWO11A	T. b. rhodesiense	6	531	3657
LWO11A	T. b. rhodesiense	7	749	2354
LWO11A	T. b. rhodesiense	8	856	6171
LWO11A	T. b. rhodesiense	9	1320	4129
LWO11A	T. b. rhodesiense	10	1722	6711
LWO11A	T. b. rhodesiense	11	1710	6167
LWO150A	T. b. rhodesiense	1	503	1779
LWO150A	T. b. rhodesiense	2	335	1882
LWO150A	T. b. rhodesiense	3	557	3818
LWO150A	T. b. rhodesiense	4	530	2307
LWO150A	T. b. rhodesiense	5	482	3105
LWO150A	T. b. rhodesiense	6	531	3536
LWO150A	T. b. rhodesiense	7	749	2303
LWO150A	T. b. rhodesiense	8	856	5898
LWO150A	T. b. rhodesiense	9	1320	3937
LWO150A	T. b. rhodesiense	10	1722	6453
LWO150A	T. b. rhodesiense	11	1710	8697
LWO24A	T. b. rhodesiense	1	503	1816
LWO24A	T. b. rhodesiense	2	335	1923
LWO24A	T. b. rhodesiense	3	557	2089
LWO24A	T. b. rhodesiense	4	530	2326
LWO24A	T. b. rhodesiense	5	482	3007
LWO24A	T. b. rhodesiense	6	531	3577
LWO24A	T. b. rhodesiense	7	749	1788
LWO24A	T. b. rhodesiense	8	856	6027
LWO24A	T. b. rhodesiense	9	1320	3974
LWO24A	T. b. rhodesiense	10	1722	6548
LWO24A	T. b. rhodesiense	11	1710	8857
LWO30A	T. b. rhodesiense	1	503	1691
LWO30A	T. b. rhodesiense	2	335	1790
LWO30A	T. b. rhodesiense	3	557	3674
LWO30A	T. b. rhodesiense	4	530	2194
LWO30A	T. b. rhodesiense	5	482	2945
LWO30A	T. b. rhodesiense	6	531	3426
LWO30A	T. b. rhodesiense	7	749	2231
LWO30A	T. b. rhodesiense	8	856	5401
LWO30A	T. b. rhodesiense	9	1320	3827
LWO30A	T. b. rhodesiense	10	1722	6274
LWO30A	T. b. rhodesiense	11	1710	8565
Okware	T. b. rhodesiense	1	503	1276
Okware	T. b. rhodesiense	2	335	2103
Okware	T. b. rhodesiense	3	557	3918
Okware	T. b. rhodesiense	4	530	2729
Okware	T. b. rhodesiense	5	482	1242
Okware	T. b. rhodesiense	6	531	1143
Okware	T. b. rhodesiense	7	749	3571
Okware	T. b. rhodesiense	8	856	1544
Okware	T. b. rhodesiense	9	1320	3957
Okware	T. b. rhodesiense	10	1722	8924
Okware	T. b. rhodesiense	11	1710	6701
ytat	T. b. rhodesiense	1	503	1000
ytat	T. b. rhodesiense	2	335	1596
ytat	T. b. rhodesiense	3	557	3632
ytat	T. b. rhodesiense	4	530	2330
ytat	T. b. rhodesiense	5	482	3590
ytat	T. b. rhodesiense	6	531	2945
ytat	T. b. rhodesiense	7	749	3057
ytat	T. b. rhodesiense	8	856	5836
ytat	T. b. rhodesiense	9	1320	2457
ytat	T. b. rhodesiense	10	1722	6066
ytat	T. b. rhodesiense	11	1710	6404
Angwen	T. b. rhodesiense	1	503	1681
Angwen	T. b. rhodesiense	2	335	1774
Angwen	T. b. rhodesiense	3	557	3658
Angwen	T. b. rhodesiense	4	530	2210
Angwen	T. b. rhodesiense	5	482	2979
Angwen	T. b. rhodesiense	6	531	3428
Angwen	T. b. rhodesiense	7	749	2206
Angwen	T. b. rhodesiense	8	856	5811
Angwen	T. b. rhodesiense	9	1320	3784
Angwen	T. b. rhodesiense	10	1722	3293
Angwen	T. b. rhodesiense	11	1710	8476
D11	T. b. rhodesiense	1	503	1434
D11	T. b. rhodesiense	2	335	1393
D11	T. b. rhodesiense	3	557	2762
D11	T. b. rhodesiense	4	530	2067
D11	T. b. rhodesiense	5	482	2391
D11	T. b. rhodesiense	6	531	2341
D11	T. b. rhodesiense	7	749	2656
D11	T. b. rhodesiense	8	856	4486
D11	T. b. rhodesiense	9	1320	2987
D11	T. b. rhodesiense	10	1722	6219
D11	T. b. rhodesiense	11	1710	7084
D16	T. b. rhodesiense	1	503	537
D16	T. b. rhodesiense	2	335	731
D16	T. b. rhodesiense	3	557	715
D16	T. b. rhodesiense	4	530	780
D16	T. b. rhodesiense	5	482	1280
D16	T. b. rhodesiense	6	531	859
D16	T. b. rhodesiense	7	749	950
D16	T. b. rhodesiense	8	856	1521
D16	T. b. rhodesiense	9	1320	623
D16	T. b. rhodesiense	10	1722	2420
D16	T. b. rhodesiense	11	1710	3230
D1	T. b. rhodesiense	1	503	1434
D1	T. b. rhodesiense	2	335	1393
D1	T. b. rhodesiense	3	557	2762
D1	T. b. rhodesiense	4	530	2067
D1	T. b. rhodesiense	5	482	2391
D1	T. b. rhodesiense	6	531	2341
D1	T. b. rhodesiense	7	749	2656
D1	T. b. rhodesiense	8	856	4486
D1	T. b. rhodesiense	9	1320	2987
D1	T. b. rhodesiense	10	1722	6219
D1	T. b. rhodesiense	11	1710	7084
503	T. b. brucei	1	503	1155
503	T. b. brucei	2	335	1926
503	T. b. brucei	3	557	4232
503	T. b. brucei	4	530	1752
503	T. b. brucei	5	482	4103
503	T. b. brucei	6	531	3360
503	T. b. brucei	7	749	3619
503	T. b. brucei	8	856	6829
503	T. b. brucei	9	1320	3829
503	T. b. brucei	10	1722	8673
503	T. b. brucei	11	1710	13172
cow428	T. b. brucei	1	503	1920
cow428	T. b. brucei	2	335	2235
cow428	T. b. brucei	3	557	2424
cow428	T. b. brucei	4	530	1307
cow428	T. b. brucei	5	482	4901
cow428	T. b. brucei	6	531	1396
cow428	T. b. brucei	7	749	4768
cow428	T. b. brucei	8	856	5156
cow428	T. b. brucei	9	1320	4292
cow428	T. b. brucei	10	1722	7022
cow428	T. b. brucei	11	1710	10198
STIB348TBABB	T. b. brucei	1	503	1298
STIB348TBABB	T. b. brucei	2	335	1198
STIB348TBABB	T. b. brucei	3	557	1737
STIB348TBABB	T. b. brucei	4	530	1604
STIB348TBABB	T. b. brucei	5	482	2860
STIB348TBABB	T. b. brucei	6	531	2208
STIB348TBABB	T. b. brucei	7	749	2427
STIB348TBABB	T. b. brucei	8	856	3916
STIB348TBABB	T. b. brucei	9	1320	2584
STIB348TBABB	T. b. brucei	10	1722	4560
STIB348TBABB	T. b. brucei	11	1710	5629
STIB920	T. b. brucei	1	503	1379
STIB920	T. b. brucei	2	335	1244
STIB920	T. b. brucei	3	557	1767
STIB920	T. b. brucei	4	530	1649
STIB920	T. b. brucei	5	482	2985
STIB920	T. b. brucei	6	531	2251
STIB920	T. b. brucei	7	749	2488
STIB920	T. b. brucei	8	856	3981
STIB920	T. b. brucei	9	1320	2624
STIB920	T. b. brucei	10	1722	4619
STIB920	T. b. brucei	11	1710	5725
I5	T. b. gambiense	1	503	383
I5	T. b. gambiense	2	335	592
I5	T. b. gambiense	3	557	648
I5	T. b. gambiense	4	530	641
I5	T. b. gambiense	5	482	314
I5	T. b. gambiense	6	531	741
I5	T. b. gambiense	7	749	824
I5	T. b. gambiense	8	856	1336
I5	T. b. gambiense	9	1320	260
I5	T. b. gambiense	10	1722	2228
I5	T. b. gambiense	11	1710	2934
I7	T. b. gambiense	1	503	449
I7	T. b. gambiense	2	335	632
I7	T. b. gambiense	3	557	669
I7	T. b. gambiense	4	530	682
I7	T. b. gambiense	5	482	1179
I7	T. b. gambiense	6	531	780
I7	T. b. gambiense	7	749	853
I7	T. b. gambiense	8	856	1415
I7	T. b. gambiense	9	1320	568
I7	T. b. gambiense	10	1722	2314
I7	T. b. gambiense	11	1710	3003
D2	T. b. rhodesiense	1	503	1180
D2	T. b. rhodesiense	2	335	1949
D2	T. b. rhodesiense	3	557	3991
D2	T. b. rhodesiense	4	530	2748
D2	T. b. rhodesiense	5	482	4184
D2	T. b. rhodesiense	6	531	3559
D2	T. b. rhodesiense	7	749	3606
D2	T. b. rhodesiense	8	856	6962
D2	T. b. rhodesiense	9	1320	3920
D2	T. b. rhodesiense	10	1722	8914
D2	T. b. rhodesiense	11	1710	13604
D3	T. b. rhodesiense	1	503	1120
D3	T. b. rhodesiense	2	335	1906
D3	T. b. rhodesiense	3	557	4194
D3	T. b. rhodesiense	4	530	2573
D3	T. b. rhodesiense	5	482	4009
D3	T. b. rhodesiense	6	531	3453
D3	T. b. rhodesiense	7	749	3509
D3	T. b. rhodesiense	8	856	6672
D3	T. b. rhodesiense	9	1320	3753
D3	T. b. rhodesiense	10	1722	8556
D3	T. b. rhodesiense	11	1710	13014
D4	T. b. rhodesiense	1	503	1249
D4	T. b. rhodesiense	2	335	2035
D4	T. b. rhodesiense	3	557	4426
D4	T. b. rhodesiense	4	530	1816
D4	T. b. rhodesiense	5	482	4229
D4	T. b. rhodesiense	6	531	3664
D4	T. b. rhodesiense	7	749	3733
D4	T. b. rhodesiense	8	856	7068
D4	T. b. rhodesiense	9	1320	4051
D4	T. b. rhodesiense	10	1722	6984
D4	T. b. rhodesiense	11	1710	13719
STIB704C	T. b. rhodesiense	1	503	1134
STIB704C	T. b. rhodesiense	2	335	1240
STIB704C	T. b. rhodesiense	3	557	1593
STIB704C	T. b. rhodesiense	4	530	1185
STIB704C	T. b. rhodesiense	5	482	2139
STIB704C	T. b. rhodesiense	6	531	1205
STIB704C	T. b. rhodesiense	7	749	1633
STIB704C	T. b. rhodesiense	8	856	2027
STIB704C	T. b. rhodesiense	9	1320	2205
STIB704C	T. b. rhodesiense	10	1722	1117
STIB704C	T. b. rhodesiense	11	1710	4131
STIB900	T. b. rhodesiense	1	503	1132
STIB900	T. b. rhodesiense	2	335	1240
STIB900	T. b. rhodesiense	3	557	1595
STIB900	T. b. rhodesiense	4	530	1194
STIB900	T. b. rhodesiense	5	482	2097
STIB900	T. b. rhodesiense	6	531	1219
STIB900	T. b. rhodesiense	7	749	1614
STIB900	T. b. rhodesiense	8	856	2042
STIB900	T. b. rhodesiense	9	1320	2198
STIB900	T. b. rhodesiense	10	1722	1125
STIB900	T. b. rhodesiense	11	1710	4115

## Sheet: Supplementary Table 3
Supplementary Table 3: Genes used to estimate the chromosomal somy based o RDC
T. brucei isolate	chromosome	Gene normalized RDC	Gene Coverage	Median genome coverage	Gene ID
503	1	1.05894	99.69	25.11	Tb927.1.4680
503	1	1.17085	100	25.11	Tb927.1.5050
503	1	1.08523	100	25.11	Tb927.1.730
503	1	0.916368	100	25.11	Tb927.1.4700
503	1	1.21505	100	25.11	Tb927.1.3420
503	1	1.16328	100	25.11	Tb927.1.3280
503	1	1.03783	100	25.11	Tb927.1.4410
503	1	1.05695	100	25.11	Tb927.1.1690
503	1	0.468339	100	25.11	Tb927.1.5040
503	1	0.630426	100	25.11	Tb927.1.5130
503	1	1.40104	100	25.11	Tb927.1.3590
503	1	0.944245	100	25.11	Tb927.1.3110
503	1	1.0693	100	25.11	Tb927.1.1640
503	1	1.0912	100	25.11	Tb927.1.3200
503	1	1.07208	100	25.11	Tb927.1.1180
503	1	1.16288	100	25.11	Tb927.1.3390
503	1	1.02867	100	25.11	Tb927.1.4350
503	1	1.06173	100	25.11	Tb927.1.2770
503	1	1.11231	100	25.11	Tb927.1.3230
503	1	0.992832	100	25.11	Tb927.1.820
503	1	1.19156	100	25.11	Tb927.1.3010
503	1	1.05098	100	25.11	Tb927.1.1540
503	1	1.02151	99.72	25.11	Tb927.1.2660
503	1	1.26364	100	25.11	Tb927.1.3820
503	1	1.03465	100	25.11	Tb927.1.1220
503	1	0.93867	100	25.11	Tb927.1.2090
503	1	1.24731	100	25.11	Tb927.1.1810
503	1	1.10354	100	25.11	Tb927.1.4690
503	1	1.07766	99.96	25.11	Tb927.1.4300
503	1	1.24851	100	25.11	Tb927.1.3980
503	1	1.49343	100	25.11	Tb927.1.3430
503	1	0.862605	100	25.11	Tb927.1.4210
503	1	0.72282	70.71	25.11	Tb927.1.720
503	1	0.878933	100	25.11	Tb927.1.4170
503	1	1.10713	100	25.11	Tb927.1.4340
503	1	1.46515	100	25.11	Tb927.1.4120
503	1	0.35006	97.5	25.11	Tb927.1.2030
503	1	1.05337	100	25.11	Tb927.1.1280
503	1	0.934289	100	25.11	Tb927.1.2940
503	1	1.14377	100	25.11	Tb927.1.1630
503	1	0.936679	100	25.11	Tb927.1.2230
503	1	0.983274	100	25.11	Tb927.1.1150
503	1	1.03027	100	25.11	Tb927.1.1240
503	1	1.03345	100	25.11	Tb927.1.3900
503	1	1.10832	100	25.11	Tb927.1.2910
503	1	1.10753	100	25.11	Tb927.1.1300
503	1	1.02509	100	25.11	Tb927.1.2130
503	1	1.09319	98.13	25.11	Tb927.1.2650
503	1	0.992433	100	25.11	Tb927.1.4660
503	1	1.0689	100	25.11	Tb927.1.3530
503	1	1.14297	100	25.11	Tb927.1.2570
503	1	1.05297	100	25.11	Tb927.1.800
503	1	1.23536	100	25.11	Tb927.1.3140
503	1	1.05416	100	25.11	Tb927.1.4190
503	1	1.13899	100	25.11	Tb927.1.3950
503	1	0.877738	100	25.11	Tb927.1.4940
503	1	0.692553	70.66	25.11	Tb927.1.700
503	1	1.00319	100	25.11	Tb927.1.1710
503	1	1.01394	100	25.11	Tb927.1.1060
503	1	0.923536	100	25.11	Tb927.1.5030
503	1	0.776981	99.74	25.11	Tb927.1.1490
503	1	1.11151	100	25.11	Tb927.1.3410
503	1	1.08602	100	25.11	Tb927.1.3030
503	1	1.01115	100	25.11	Tb927.1.4420
503	1	1.23417	100	25.11	Tb927.1.2985
503	1	1.09399	100	25.11	Tb927.1.4740
503	1	1.07407	100	25.11	Tb927.1.3130
503	1	1.19673	100	25.11	Tb927.1.1000
503	1	1.37395	100	25.11	Tb927.1.3370
503	1	0.794106	94.41	25.11	Tb927.1.1070
503	1	1.04978	100	25.11	Tb927.1.860
503	1	0.671844	100	25.11	Tb927.1.2240
503	1	0.735564	100	25.11	Tb927.1.3680
503	1	1.14456	100	25.11	Tb927.1.1290
503	1	1.28594	100	25.11	Tb927.1.1590
503	1	0.890084	100	25.11	Tb927.1.1970
503	1	1.02509	100	25.11	Tb927.1.1270
503	1	0.815611	100	25.11	Tb927.1.4430
503	1	0.545599	93.07	25.11	Tb927.1.5140
503	1	0.45918	56.36	25.11	Tb927.1.30
503	1	1.07766	100	25.11	Tb927.1.3910
503	1	1.04819	100	25.11	Tb927.1.1370
503	1	0.945838	100	25.11	Tb927.1.2110
503	1	1.38511	100	25.11	Tb927.1.3490
503	1	0.601752	99.78	25.11	Tb927.1.1430
503	1	1.43329	100	25.11	Tb927.1.4080
503	1	1.25169	100	25.11	Tb927.1.2300
503	1	1.045	100	25.11	Tb927.1.3350
503	1	1.07845	98.95	25.11	Tb927.1.2320
503	1	1.01633	100	25.11	Tb927.1.4780
503	1	1.05376	100	25.11	Tb927.1.4720
503	1	0.922342	100	25.11	Tb927.1.1750
503	1	0.857427	99.88	25.11	Tb927.1.2250
503	1	0.974114	100	25.11	Tb927.1.2710
503	1	0.599761	100	25.11	Tb927.1.2610
503	1	0.929112	100	25.11	Tb927.1.1570
503	1	1.05018	100	25.11	Tb927.1.630
503	1	0.724811	100	25.11	Tb927.1.1940
503	1	0.894464	84.86	25.11	Tb927.1.750
503	1	0.947033	100	25.11	Tb927.1.650
503	1	0.998009	100	25.11	Tb927.1.3060
503	1	1.16487	100	25.11	Tb927.1.3120
503	1	1.22541	100	25.11	Tb927.1.3800
503	1	1.25209	100	25.11	Tb927.1.4160
503	1	1.10195	100	25.11	Tb927.1.1980
503	1	1.14217	100	25.11	Tb927.1.3050
503	1	1.01752	100	25.11	Tb927.1.4480
503	1	1.27399	100	25.11	Tb927.1.4380
503	1	0.99084	100	25.11	Tb927.1.1470
503	1	1.06691	99.9	25.11	Tb927.1.4490
503	1	0.6591	83.33	25.11	Tb927.1.2050
503	1	0.996814	100	25.11	Tb927.1.1930
503	1	1.30386	100	25.11	Tb927.1.3770
503	1	0.904421	100	25.11	Tb927.1.840
503	1	1.11231	100	25.11	Tb927.1.4220
503	1	0.972521	100	25.11	Tb927.1.1720
503	1	0.807248	100	25.11	Tb927.1.3960
503	1	1.05137	99.93	25.11	Tb927.1.2720
503	1	0.966547	100	25.11	Tb927.1.4970
503	1	1.16687	100	25.11	Tb927.1.3500
503	1	1.04699	100	25.11	Tb927.1.760
503	1	1.05854	100	25.11	Tb927.1.1120
503	1	1.07806	100	25.11	Tb927.1.4830
503	1	1.01792	100	25.11	Tb927.1.4800
503	1	1.31382	100	25.11	Tb927.1.3510
503	1	0.981681	100	25.11	Tb927.1.1350
503	1	1.1589	100	25.11	Tb927.1.4840
503	1	1.01792	100	25.11	Tb927.1.2730
503	1	1.15173	100	25.11	Tb927.1.570
503	1	0.942254	100	25.11	Tb927.1.1900
503	1	1.12386	100	25.11	Tb927.1.3040
503	1	1.09279	100	25.11	Tb927.1.3100
503	1	1.44166	100	25.11	Tb927.1.4750
503	1	1.04102	100	25.11	Tb927.1.4010
503	1	0.866189	87.83	25.11	Tb927.1.2690
503	1	0.985663	100	25.11	Tb927.1.4810
503	1	0.796097	77.09	25.11	Tb927.1.590
503	1	0.943847	100	25.11	Tb927.1.2950
503	1	1.01075	100	25.11	Tb927.1.3440
503	1	1.045	100	25.11	Tb927.1.1050
503	1	1.05695	99.93	25.11	Tb927.1.1950
503	1	0.901633	100	25.11	Tb927.1.920
503	1	0.835922	100	25.11	Tb927.1.2900
503	1	0.946635	100	25.11	Tb927.1.560
503	1	1.01673	99.51	25.11	Tb927.1.1550
503	1	1.09239	100	25.11	Tb927.1.4130
503	1	1.06412	100	25.11	Tb927.1.1620
503	1	0.62047	68.44	25.11	Tb927.1.2780
503	1	1.36161	100	25.11	Tb927.1.4260
503	1	0.469136	76.7	25.11	Tb927.1.1520
503	1	0.817204	100	25.11	Tb927.1.1800
503	1	0.80446	100	25.11	Tb927.1.2310
503	1	0.602151	71.91	25.11	Tb927.1.250
503	1	0.85902	100	25.11	Tb927.1.980
503	1	0.600956	100	25.11	Tb927.1.4920
503	1	1.03385	100	25.11	Tb927.1.1110
503	1	1.07447	100	25.11	Tb927.1.1330
503	1	1.28395	100	25.11	Tb927.1.3560
503	1	0.943847	100	25.11	Tb927.1.1730
503	1	1.41617	100	25.11	Tb927.1.3360
503	1	0.646356	63.66	25.11	Tb927.1.640
503	1	1.30745	100	25.11	Tb927.1.4390
503	1	0.480685	100	25.11	Tb927.1.5160
503	1	1.2043	100	25.11	Tb927.1.660
503	1	0.985663	100	25.11	Tb927.1.670
503	1	1.31063	100	25.11	Tb927.1.3550
503	1	1.07527	100	25.11	Tb927.1.1700
503	1	1.03385	100	25.11	Tb927.1.1850
503	1	0.900836	100	25.11	Tb927.1.4070
503	1	1.21665	99.27	25.11	Tb927.1.3310
503	1	1.02788	100	25.11	Tb927.1.4400
503	1	0.910394	100	25.11	Tb927.1.1160
503	1	1.08244	100	25.11	Tb927.1.1320
503	1	1.0908	100	25.11	Tb927.1.740
503	1	0.965352	100	25.11	Tb927.1.2200
503	1	1.0908	100	25.11	Tb927.1.2750
503	1	0.908005	100	25.11	Tb927.1.2000
503	1	0.878136	89.78	25.11	Tb927.1.2100
503	1	0.835524	94.5	25.11	Tb927.1.2620
503	1	1.16527	100	25.11	Tb927.1.890
503	1	0.675428	100	25.11	Tb927.1.2010
503	1	0.980486	85.92	25.11	Tb927.1.4650
503	1	1.10514	100	25.11	Tb927.1.2980
503	1	0.988849	100	25.11	Tb927.1.2680
503	1	1.08124	100	25.11	Tb927.1.3880
503	1	1.25368	100	25.11	Tb927.1.990
503	1	1.08323	100	25.11	Tb927.1.2700
503	1	1.03106	100	25.11	Tb927.1.4980
503	1	1.22541	100	25.11	Tb927.1.5010
503	1	0.962166	100	25.11	Tb927.1.1400
503	1	0.931103	100	25.11	Tb927.1.1990
503	1	0.692553	99.76	25.11	Tb927.1.3460
503	1	1.16169	100	25.11	Tb927.1.4510
503	1	1.00956	100	25.11	Tb927.1.3240
503	1	1.05894	100	25.11	Tb927.1.1920
503	1	1.03465	99.23	25.11	Tb927.1.4310
503	1	1.13899	100	25.11	Tb927.1.4450
503	1	1.0673	99.4	25.11	Tb927.1.2640
503	1	1.15293	100	25.11	Tb927.1.4230
503	1	1.19514	100	25.11	Tb927.1.3940
503	1	1.02987	98.76	25.11	Tb927.1.1500
503	1	1.04699	100	25.11	Tb927.1.690
503	1	0.987654	100	25.11	Tb927.1.4270
503	1	1.16328	100	25.11	Tb927.1.2210
503	1	0.795301	100	25.11	Tb927.1.1510
503	1	1.13341	99.92	25.11	Tb927.1.4250
503	1	0.978096	100	25.11	Tb927.1.1770
503	1	1.18957	100	25.11	Tb927.1.3320
503	1	1.00478	100	25.11	Tb927.1.4090
503	1	1.03465	100	25.11	Tb927.1.4760
503	1	1.06491	100	25.11	Tb927.1.1100
503	1	1.05217	100	25.11	Tb927.1.3640
503	1	0.676623	100	25.11	Tb927.1.3870
503	1	1.24413	100	25.11	Tb927.1.2760
503	1	1.09638	100	25.11	Tb927.1.1170
503	1	0.772999	100	25.11	Tb927.1.680
503	1	1.16965	100	25.11	Tb927.1.4020
503	1	0.753086	100	25.11	Tb927.1.4960
503	1	1.03425	98.05	25.11	Tb927.1.4530
503	1	1.01115	100	25.11	Tb927.1.4730
503	1	0.96137	99.51	25.11	Tb927.1.1380
503	1	1.32816	90.47	25.11	Tb927.1.530
503	1	1.04938	100	25.11	Tb927.1.4150
503	1	0.480287	62.41	25.11	Tb927.1.710
503	1	0.86818	99.28	25.11	Tb927.1.2140
503	1	1.21864	100	25.11	Tb927.1.3970
503	1	1.02509	100	25.11	Tb927.1.1610
503	1	1.13939	100	25.11	Tb927.1.3000
503	1	1.0689	100	25.11	Tb927.1.4290
503	1	1.08045	100	25.11	Tb927.1.830
503	1	1.02788	100	25.11	Tb927.1.1560
503	1	0.982079	100	25.11	Tb927.1.2180
503	1	0.948228	100	25.11	Tb927.1.4950
503	1	0.961768	100	25.11	Tb927.1.4200
503	1	1.01792	100	25.11	Tb927.1.1600
503	1	1.23536	100	25.11	Tb927.1.3380
503	1	1.07089	100	25.11	Tb927.1.880
503	1	0.989646	100	25.11	Tb927.1.4060
503	1	1.2728	100	25.11	Tb927.1.5070
503	1	0.967344	100	25.11	Tb927.1.2190
503	1	1.02589	99.75	25.11	Tb927.1.1530
503	1	0.857029	100	25.11	Tb927.1.2170
503	1	1.19753	100	25.11	Tb927.1.3450
503	1	1.39546	100	25.11	Tb927.1.4770
503	1	0.964954	100	25.11	Tb927.1.2120
503	1	0.884508	100	25.11	Tb927.1.4850
503	1	1.18877	100	25.11	Tb927.1.3400
503	1	1.25607	100	25.11	Tb927.1.4240
503	1	1.04779	100	25.11	Tb927.1.1960
503	1	1.11828	100	25.11	Tb927.1.4990
503	1	1.19116	100	25.11	Tb927.1.770
503	1	1.15731	100	25.11	Tb927.1.3290
503	1	1.13819	100	25.11	Tb927.1.4360
503	1	1.14616	100	25.11	Tb927.1.3650
503	1	1.32736	68.66	25.11	Tb927.1.70
503	1	1.10195	100	25.11	Tb927.1.3070
503	1	0.739148	100	25.11	Tb927.1.1440
503	1	1.16129	100	25.11	Tb927.1.1870
503	1	0.937475	100	25.11	Tb927.1.4930
503	1	1.14377	100	25.11	Tb927.1.3250
503	1	1.13859	100	25.11	Tb927.1.3840
503	1	1.182	100	25.11	Tb927.1.3190
503	1	0.908005	100	25.11	Tb927.1.1660
503	1	1.1139	100	25.11	Tb927.1.1830
503	1	0.979689	100	25.11	Tb927.1.1340
503	1	1.24691	100	25.11	Tb927.1.3520
503	1	1.0235	100	25.11	Tb927.1.5000
503	1	1.08403	100	25.11	Tb927.1.1310
503	1	0.990044	100	25.11	Tb927.1.1840
503	1	1.09239	100	25.11	Tb927.1.2580
503	1	0.988849	100	25.11	Tb927.1.4140
503	1	1.14257	100	25.11	Tb927.1.3270
503	1	1.16766	100	25.11	Tb927.1.4050
503	1	0.612903	67.15	25.11	Tb927.1.3180
503	1	1.04062	100	25.11	Tb927.1.1020
503	1	1.33652	100	25.11	Tb927.1.5290
503	1	1.04142	100	25.11	Tb927.1.1140
503	1	1.33094	100	25.11	Tb927.1.3090
503	1	0.751892	88.99	25.11	Tb927.1.2630
503	1	0.790123	100	25.11	Tb927.1.3340
503	1	1.1354	100	25.11	Tb927.1.4370
503	1	0.991239	100	25.11	Tb927.1.4000
503	1	0.949423	100	25.11	Tb927.1.1820
503	1	1.14616	100	25.11	Tb927.1.540
503	1	1.092	100	25.11	Tb927.1.4330
503	1	0.883313	100	25.11	Tb927.1.4710
503	1	0.986858	100	25.11	Tb927.1.1880
503	1	1.14018	100	25.11	Tb927.1.1860
503	1	1.03544	100	25.11	Tb927.1.3580
503	1	1.11191	99.91	25.11	Tb927.1.4280
503	1	1.08961	100	25.11	Tb927.1.3330
503	1	0.984867	100	25.11	Tb927.1.900
503	1	0.891278	92.41	25.11	Tb927.1.1230
503	1	0.765432	100	25.11	Tb927.1.3930
503	1	1.00438	100	25.11	Tb927.1.950
503	1	1.00239	100	25.11	Tb927.1.1200
503	1	0.876145	100	25.11	Tb927.1.5190
503	1	1.43927	100	25.11	Tb927.1.2930
503	1	0.992832	100	25.11	Tb927.1.1910
503	1	0.769016	92.38	25.11	Tb927.1.2280
503	1	1.05217	100	25.11	Tb927.1.1090
503	1	1.12704	100	25.11	Tb927.1.3920
503	1	1.14815	100	25.11	Tb927.1.1130
503	1	0.473118	59.42	25.11	Tb927.1.420
503	1	1.00996	100	25.11	Tb927.1.4470
503	1	1.16049	100	25.11	Tb927.1.910
503	1	1.25209	100	25.11	Tb927.1.3150
503	1	0.883712	100	25.11	Tb927.1.3990
503	1	1.05695	99.95	25.11	Tb927.1.2670
503	1	0.855038	100	25.11	Tb927.1.2080
503	1	1.07407	100	25.11	Tb927.1.4520
503	1	1.16408	100	25.11	Tb927.1.3480
503	1	1.0908	100	25.11	Tb927.1.3860
503	1	1.23895	100	25.11	Tb927.1.3210
503	1	0.902828	99.7	25.11	Tb927.1.2150
503	1	1.07368	100	25.11	Tb927.1.1670
503	1	0.380725	61.45	25.11	Tb927.1.940
503	1	0.954202	97.95	25.11	Tb927.1.2270
503	1	0.547192	100	25.11	Tb927.1.5210
503	1	1.13819	100	25.11	Tb927.1.2590
503	1	1.02549	100	25.11	Tb927.1.1890
503	1	1.18598	100	25.11	Tb927.1.3220
503	1	0.988849	98.75	25.11	Tb927.1.2600
503	1	0.698526	82.99	25.11	Tb927.1.410
503	1	0.995619	100	25.11	Tb927.1.1680
503	1	1.01274	100	25.11	Tb927.1.4820
503	1	1.12067	100	25.11	Tb927.1.1420
503	1	1.4082	100	25.11	Tb927.1.1410
503	1	0.968538	100	25.11	Tb927.1.870
503	1	0.632019	86.81	25.11	Tb927.1.1780
503	1	1.08602	100	25.11	Tb927.1.2220
503	1	1.32338	100	25.11	Tb927.1.1450
503	1	1.26045	100	25.11	Tb927.1.2960
503	1	1.10115	100	25.11	Tb927.1.4180
503	1	1.17682	100	25.11	Tb927.1.780
503	1	1.31023	100	25.11	Tb927.1.5180
503	1	0.39307	52.74	25.11	Tb927.1.290
503	1	1.11549	100	25.11	Tb927.1.2920
503	1	0.978096	100	25.11	Tb927.1.1210
503	1	0.885305	92.56	25.11	Tb927.1.3080
503	1	0.902429	100	25.11	Tb927.1.960
503	1	0.951414	100	25.11	Tb927.1.1760
503	1	1.08483	100	25.11	Tb927.1.790
503	1	0.888889	99.78	25.11	Tb927.1.2020
503	1	0.896057	100	25.11	Tb927.1.810
503	1	1.07925	99.22	25.11	Tb927.1.1360
503	1	0.438869	100	25.11	Tb927.1.620
503	1	1.04301	100	25.11	Tb927.1.1030
503	1	1.08363	100	25.11	Tb927.1.4030
503	1	0.833134	90.03	25.11	Tb927.1.2160
503	1	1.07288	96.74	25.11	Tb927.1.2420
503	1	0.985663	100	25.11	Tb927.1.5020
503	1	0.907208	100	25.11	Tb927.1.1080
503	1	1.13222	100	25.11	Tb927.1.3570
503	1	0.989646	100	25.11	Tb927.1.3160
503	1	0.900836	100	25.11	Tb927.1.1250
503	1	1.13182	100	25.11	Tb927.1.4100
503	1	1.04779	100	25.11	Tb927.1.3540
503	1	1.1139	100	25.11	Tb927.1.1580
503	1	1.15372	100	25.11	Tb927.1.4040
503	1	1.01593	100	25.11	Tb927.1.850
503	1	1.27599	100	25.11	Tb927.1.3830
503	1	1.60892	100	25.11	Tb927.1.3600
503	1	1.0685	100	25.11	Tb927.1.550
503	1	1.08961	100	25.11	Tb927.1.2970
503	1	0.979291	100	25.11	Tb927.1.3470
503	1	1.14815	100	25.11	Tb927.1.4790
503	1	1.27479	100	25.11	Tb927.1.3610
503	1	1.1143	100	25.11	Tb927.1.3170
503	1	1.14775	100	25.11	Tb927.1.2990
503	1	1.0673	100	25.11	Tb927.1.2740
503	1	1.25209	100	25.11	Tb927.1.4320
503	1	1.02151	94.12	25.11	Tb927.1.5230
503	1	1.34369	100	25.11	Tb927.1.3850
503	1	1.26125	100	25.11	Tb927.1.3020
503	1	1.04381	100	25.11	Tb927.1.610
503	1	0.96814	100	25.11	Tb927.1.3890
503	1	1.10474	100	25.11	Tb927.1.3810
503	1	1.12107	100	25.11	Tb927.1.3260
503	1	0.880127	99.5	25.11	Tb927.1.2260
503	1	1.03505	100	25.11	Tb927.1.4500
503	1	0.976902	100	25.11	Tb927.1.4440
503	1	1.05337	100	25.11	Tb927.1.1790
503	1	0.898049	100	25.11	Tb927.1.1390
503	1	1.17125	100	25.11	Tb927.1.1010
503	1	0.973317	100	25.11	Tb927.1.3620
503	1	1.20112	100	25.11	Tb927.1.4460
503	1	1.04261	100	25.11	Tb927.1.1260
503	1	1.08961	100	25.11	Tb927.1.970
503	1	1.03146	100	25.11	Tb927.1.2290
503	1	1.44086	100	25.11	Tb927.1.3630
503	1	0.916368	99.97	25.11	Tb927.1.1480
503	1	1.00279	100	25.11	Tb927.1.4670
503	1	1.05098	95.4	25.11	Tb927.1.1460
503	1	1.21346	100	25.11	Tb927.1.3300
503	2	0.985663	100	25.11	Tb927.2.3720
503	2	1.12266	100	25.11	Tb927.2.5160
503	2	1.07885	100	25.11	Tb927.2.2220
503	2	1.07965	95.44	25.11	Tb927.2.5680
503	2	0.931103	95.9	25.11	Tb927.2.4780
503	2	1.1143	100	25.11	Tb927.2.2160
503	2	0.95898	100	25.11	Tb927.2.4480
503	2	0.964158	100	25.11	Tb927.2.4140
503	2	1.22501	100	25.11	Tb927.2.1810
503	2	0.982875	100	25.11	Tb927.2.3080
503	2	0.979291	100	25.11	Tb927.2.2860
503	2	0.987256	100	25.11	Tb927.2.5850
503	2	1.03624	100	25.11	Tb927.2.3620
503	2	1.17364	98.68	25.11	Tb927.2.5050
503	2	1.08523	100	25.11	Tb927.2.4850
503	2	0.934289	85.47	25.11	Tb927.2.6404
503	2	0.971326	100	25.11	Tb927.2.4000
503	2	0.952609	100	25.11	Tb927.2.4240
503	2	1.03505	100	25.11	Tb927.2.3340
503	2	1.10354	100	25.11	Tb927.2.5900
503	2	0.979291	100	25.11	Tb927.2.3920
503	2	1.12903	100	25.11	Tb927.2.5750
503	2	1.06611	100	25.11	Tb927.2.5220
503	2	0.915173	98.15	25.11	Tb927.2.4620
503	2	1.15731	100	25.11	Tb927.2.1850
503	2	0.692951	63.53	25.11	Tb927.2.4590
503	2	1.34966	100	25.11	Tb927.2.5190
503	2	0.981282	100	25.11	Tb927.2.5250
503	2	0.976503	100	25.11	Tb927.2.5010
503	2	0.968538	100	25.11	Tb927.2.4150
503	2	0.918757	99.75	25.11	Tb927.2.4700
503	2	1.01394	100	25.11	Tb927.2.2880
503	2	0.972521	100	25.11	Tb927.2.5020
503	2	1.00319	100	25.11	Tb927.2.5140
503	2	0.912784	99.49	25.11	Tb927.2.4710
503	2	1.04221	100	25.11	Tb927.2.5060
503	2	1.14735	100	25.11	Tb927.2.4445
503	2	1.07646	58.58	25.11	Tb927.2.1100
503	2	0.964556	79.33	25.11	Tb927.2.1740
503	2	0.981681	100	25.11	Tb927.2.2720
503	2	1.09638	100	25.11	Tb927.2.2500
503	2	1.04779	100	25.11	Tb927.2.4370
503	2	0.944644	100	25.11	Tb927.2.5260
503	2	1.07009	100	25.11	Tb927.2.5950
503	2	1.1143	100	25.11	Tb927.2.6070
503	2	0.968937	100	25.11	Tb927.2.3970
503	2	1.04062	100	25.11	Tb927.2.2260
503	2	0.945042	100	25.11	Tb927.2.4870
503	2	1.01832	100	25.11	Tb927.2.4840
503	2	0.971326	99.97	25.11	Tb927.2.4200
503	2	1.05894	100	25.11	Tb927.2.2380
503	2	1.08443	100	25.11	Tb927.2.4380
503	2	0.901235	100	25.11	Tb927.2.3390
503	2	1.07248	100	25.11	Tb927.2.4980
503	2	1.0223	100	25.11	Tb927.2.2130
503	2	1.31581	100	25.11	Tb927.2.5130
503	2	0.944644	100	25.11	Tb927.2.3480
503	2	0.935484	100	25.11	Tb927.2.4650
503	2	1.03345	100	25.11	Tb927.2.5030
503	2	0.830745	88.87	25.11	Tb927.2.5200
503	2	1.00438	100	25.11	Tb927.2.3750
503	2	1.03266	100	25.11	Tb927.2.5040
503	2	1.09956	100	25.11	Tb927.2.2570
503	2	0.805257	92.94	25.11	Tb927.2.2070
503	2	1.04739	100	25.11	Tb927.2.6090
503	2	1.06452	100	25.11	Tb927.2.6050
503	2	1.2266	100	25.11	Tb927.2.1720
503	2	0.950219	100	25.11	Tb927.2.3020
503	2	0.863003	99.91	25.11	Tb927.2.4210
503	2	0.990044	100	25.11	Tb927.2.5700
503	2	0.927121	100	25.11	Tb927.2.4400
503	2	1.07686	100	25.11	Tb927.2.2090
503	2	1.07845	100	25.11	Tb927.2.4470
503	2	1.0446	100	25.11	Tb927.2.2340
503	2	0.919554	100	25.11	Tb927.2.4020
503	2	0.998805	100	25.11	Tb927.2.4520
503	2	0.998407	100	25.11	Tb927.2.3190
503	2	0.87734	99.4	25.11	Tb927.2.3910
503	2	0.833532	100	25.11	Tb927.2.3160
503	2	1.02708	100	25.11	Tb927.2.5384
503	2	1.03106	100	25.11	Tb927.2.2550
503	2	0.72282	54.69	25.11	Tb927.2.690
503	2	1.01394	100	25.11	Tb927.2.4330
503	2	1.24452	100	25.11	Tb927.2.1820
503	2	0.934289	100	25.11	Tb927.2.4420
503	2	0.839108	99.3	25.11	Tb927.2.3090
503	2	0.982079	76.85	25.11	Tb927.2.6320
503	2	1.13102	100	25.11	Tb927.2.2490
503	2	1.08523	100	25.11	Tb927.2.2120
503	2	0.998407	100	25.11	Tb927.2.2440
503	2	1.14018	100	25.11	Tb927.2.1730
503	2	1.12943	100	25.11	Tb927.2.4540
503	2	1.22103	100	25.11	Tb927.2.1780
503	2	1.01513	100	25.11	Tb927.2.4680
503	2	1.0454	100	25.11	Tb927.2.1790
503	2	1.17802	100	25.11	Tb927.2.2180
503	2	1.0912	100	25.11	Tb927.2.2270
503	2	0.784946	100	25.11	Tb927.2.3400
503	2	1.10076	99.97	25.11	Tb927.2.6130
503	2	1.07288	100	25.11	Tb927.2.5270
503	2	1.03186	99.98	25.11	Tb927.2.6000
503	2	0.967344	100	25.11	Tb927.2.4110
503	2	1.07009	100	25.11	Tb927.2.4810
503	2	1.01354	100	25.11	Tb927.2.5410
503	2	0.949024	99.82	25.11	Tb927.2.3780
503	2	0.938272	100	25.11	Tb927.2.4090
503	2	0.929908	100	25.11	Tb927.2.5240
503	2	0.940263	100	25.11	Tb927.2.3180
503	2	1.18678	100	25.11	Tb927.2.6080
503	2	1.01434	100	25.11	Tb927.2.2230
503	2	0.973716	100	25.11	Tb927.2.2950
503	2	1.02389	100	25.11	Tb927.2.2320
503	2	1.0446	100	25.11	Tb927.2.5080
503	2	1.0462	100	25.11	Tb927.2.4830
503	2	1.03544	100	25.11	Tb927.2.4670
503	2	1.07248	57.56	25.11	Tb927.2.6180
503	2	0.934687	100	25.11	Tb927.2.4160
503	2	0.878136	100	25.11	Tb927.2.720
503	2	1.10753	100	25.11	Tb927.2.5230
503	2	0.886898	100	25.11	Tb927.2.3930
503	2	0.89765	100	25.11	Tb927.2.2470
503	2	1.10474	100	25.11	Tb927.2.2400
503	2	0.953803	100	25.11	Tb927.2.4990
503	2	0.909598	100	25.11	Tb927.2.3880
503	2	0.996814	100	25.11	Tb927.2.3730
503	2	0.904421	100	25.11	Tb927.2.4580
503	2	0.996018	100	25.11	Tb927.2.3330
503	2	0.917961	100	25.11	Tb927.2.3960
503	2	0.930705	100	25.11	Tb927.2.2580
503	2	0.913978	100	25.11	Tb927.2.4060
503	2	1.03027	78.14	25.11	Tb927.2.1760
503	2	0.966547	100	25.11	Tb927.2.5210
503	2	0.970928	100	25.11	Tb927.2.2650
503	2	1.01832	100	25.11	Tb927.2.5180
503	2	1.09279	100	25.11	Tb927.2.1890
503	2	0.991239	100	25.11	Tb927.2.5800
503	2	1.06093	100	25.11	Tb927.2.2210
503	2	0.941856	100	25.11	Tb927.2.3990
503	2	1.06491	100	25.11	Tb927.2.2460
503	2	1.23098	100	25.11	Tb927.2.1860
503	2	0.994026	100	25.11	Tb927.2.4280
503	2	0.904819	100	25.11	Tb927.2.4130
503	2	1.0235	100	25.11	Tb927.2.5710
503	2	1.06531	100	25.11	Tb927.2.2450
503	2	0.941458	100	25.11	Tb927.2.3420
503	2	0.647153	50.44	25.11	Tb927.2.170
503	2	0.866189	100	25.11	Tb927.2.4530
503	2	1.0462	74.68	25.11	Tb927.2.1330
503	2	0.925926	100	25.11	Tb927.2.4930
503	2	1.00159	100	25.11	Tb927.2.5660
503	2	1.10076	100	25.11	Tb927.2.2240
503	2	0.798487	99.04	25.11	Tb927.2.2770
503	2	1.09478	100	25.11	Tb927.2.2360
503	2	1.12903	100	25.11	Tb927.2.5120
503	2	1.1366	99.89	25.11	Tb927.2.5970
503	2	1.21426	97.61	25.11	Tb927.2.1700
503	2	1.07407	100	25.11	Tb927.2.4340
503	2	1.01712	100	25.11	Tb927.2.2410
503	2	0.937873	100	25.11	Tb927.2.4410
503	2	0.748307	84.12	25.11	Tb927.2.1130
503	2	1.1581	100	25.11	Tb927.2.5150
503	2	1.0227	100	25.11	Tb927.2.2910
503	2	1.03266	100	25.11	Tb927.2.5890
503	2	1.07049	100	25.11	Tb927.2.2390
503	2	1.0227	100	25.11	Tb927.2.2530
503	2	1.05496	100	25.11	Tb927.2.4720
503	2	0.973716	100	25.11	Tb927.2.4460
503	2	1.01075	100	25.11	Tb927.2.2370
503	2	1.08164	98.37	25.11	Tb927.2.5280
503	2	1.0219	100	25.11	Tb927.2.4970
503	2	1.22859	100	25.11	Tb927.2.1800
503	2	1.01434	99.94	25.11	Tb927.2.2430
503	2	0.675428	69.51	25.11	Tb927.2.4050
503	2	0.965751	100	25.11	Tb927.2.2900
503	2	1.2043	100	25.11	Tb927.2.1600
503	2	0.801274	100	25.11	Tb927.2.4440
503	2	1.03544	100	25.11	Tb927.2.2590
503	2	0.941458	99.97	25.11	Tb927.2.3580
503	2	0.868977	100	25.11	Tb927.2.3800
503	2	0.953803	100	25.11	Tb927.2.2940
503	2	0.925528	99.49	25.11	Tb927.2.2920
503	2	0.95898	100	25.11	Tb927.2.4510
503	2	1.10235	100	25.11	Tb927.2.5820
503	2	0.994425	100	25.11	Tb927.2.3610
503	2	0.988849	100	25.11	Tb927.2.4950
503	2	1.08523	100	25.11	Tb927.2.5720
503	2	0.954202	100	25.11	Tb927.2.3030
503	2	1.00518	100	25.11	Tb927.2.5830
503	2	1.03385	100	25.11	Tb927.2.2200
503	2	0.93628	100	25.11	Tb927.2.2140
503	2	1.0227	100	25.11	Tb927.2.4800
503	2	1.06531	100	25.11	Tb927.2.6100
503	2	0.97491	100	25.11	Tb927.2.4390
503	2	0.989646	99.92	25.11	Tb927.2.5440
503	2	0.906014	100	25.11	Tb927.2.2540
503	2	1.01912	100	25.11	Tb927.2.5070
503	2	1.04938	100	25.11	Tb927.2.5810
503	2	1.04261	100	25.11	Tb927_02_v4.snoRNA.0100
503	2	0.869375	84.97	25.11	Tb927.2.2190
503	2	0.978096	100	25.11	Tb927.2.5000
503	2	0.997611	99.97	25.11	Tb927.2.5980
503	2	0.766229	74.12	25.11	Tb927.2.5760
503	2	0.868578	100	25.11	Tb927.2.2990
503	2	0.970928	100	25.11	Tb927.2.2830
503	2	0.955795	100	25.11	Tb927.2.4550
503	2	0.910793	100	25.11	Tb927.2.3000
503	2	1.04102	100	25.11	Tb927.2.2970
503	2	1.06412	100	25.11	Tb927.2.5930
503	2	1.0219	99.91	25.11	Tb927.2.3370
503	2	0.934687	100	25.11	Tb927.2.2670
503	2	0.6364	71.49	25.11	Tb927.2.3460
503	2	1.00358	100	25.11	Tb927.2.3660
503	2	0.987256	100	25.11	Tb927.2.4560
503	3	1.04779	100	25.11	Tb927.3.4190
503	3	1.26444	100	25.11	Tb927.3.3890
503	3	1.137	100	25.11	Tb927.3.4600
503	3	1.13501	100	25.11	Tb927.3.4000
503	3	1.10235	100	25.11	Tb927.3.4410
503	3	1.1585	100	25.11	Tb927.3.4570
503	3	0.978495	100	25.11	Tb927.3.1480
503	3	1.00796	100	25.11	Tb927.3.4590
503	3	0.951812	100	25.11	Tb927.3.1010
503	3	1.07328	100	25.11	Tb927.3.2870
503	3	0.967742	100	25.11	Tb927.3.2310
503	3	0.882517	100	25.11	Tb927.3.720
503	3	0.969733	100	25.11	Tb927.3.1100
503	3	0.975707	100	25.11	Tb927.3.1080
503	3	0.964158	99.94	25.11	Tb927.3.5090
503	3	1.15133	100	25.11	Tb927.3.3570
503	3	0.880526	100	25.11	Tb927.3.1970
503	3	0.689765	57.54	25.11	Tb927.3.2580
503	3	1.01235	100	25.11	Tb927.3.2830
503	3	0.975707	100	25.11	Tb927.3.1330
503	3	1.03266	100	25.11	Tb927.3.910
503	3	1.1601	100	25.11	Tb927.3.2860
503	3	0.921943	100	25.11	Tb927.3.5600
503	3	0.99323	100	25.11	Tb927.3.2730
503	3	1.06292	100	25.11	Tb927.3.3040
503	3	1.16726	100	25.11	Tb927.3.3470
503	3	1.06053	100	25.11	Tb927.3.3230
503	3	0.936679	99.59	25.11	Tb927.3.1620
503	3	1.09	100	25.11	Tb927.3.4040
503	3	0.815213	100	25.11	Tb927.3.2350
503	3	1.07089	100	25.11	Tb927.3.3030
503	3	1.0904	100	25.11	Tb927.3.870
503	3	1.03624	100	25.11	Tb927.3.4580
503	3	0.995619	100	25.11	Tb927.3.2140
503	3	0.978096	99.93	25.11	Tb927.3.5220
503	3	1.12943	99.97	25.11	Tb927.3.3060
503	3	1.07646	100	25.11	Tb927.3.5690
503	3	0.944644	100	25.11	Tb927.3.940
503	3	1.17881	100	25.11	Tb927.3.2740
503	3	1.12027	100	25.11	Tb927.3.3630
503	3	0.696137	100	25.11	Tb927.3.4399
503	3	0.959777	100	25.11	Tb927.3.2620
503	3	1.02788	100	25.11	Tb927.3.1020
503	3	0.672242	78.46	25.11	Tb927.3.5760
503	3	0.973317	100	25.11	Tb927.3.1420
503	3	1.12585	100	25.11	Tb927.3.640
503	3	1.05615	97.05	25.11	Tb927.3.4060
503	3	0.926722	100	25.11	Tb927.3.5230
503	3	1.12346	100	25.11	Tb927.3.3730
503	3	1.15213	100	25.11	Tb927.3.3640
503	3	1.03863	100	25.11	Tb927.3.820
503	3	1.00677	100	25.11	Tb927.3.930
503	3	1.02628	100	25.11	Tb927.3.3900
503	3	1.09797	100	25.11	Tb927.3.1390
503	3	1.07288	100	25.11	Tb927.3.2490
503	3	0.888491	100	25.11	Tb927.3.5330
503	3	1.01792	100	25.11	Tb927.3.2750
503	3	1.20669	100	25.11	Tb927.3.3050
503	3	0.959379	100	25.11	Tb927.3.2240
503	3	1.20629	100	25.11	Tb927.3.3660
503	3	0.888889	100	25.11	Tb927.3.2420
503	3	1.00717	100	25.11	Tb927.3.5550
503	3	0.909598	100	25.11	Tb927.3.810
503	3	1.00717	100	25.11	Tb927.3.4396
503	3	1.0912	100	25.11	Tb927.3.3410
503	3	0.905217	100	25.11	Tb927.3.1130
503	3	1.01752	100	25.11	Tb927.3.3140
503	3	0.920749	100	25.11	Tb927.3.5420
503	3	0.694544	95.71	25.11	Tb927.3.1370
503	3	1.01394	100	25.11	Tb927.3.5170
503	3	0.918757	100	25.11	Tb927.3.2040
503	3	0.807646	100	25.11	Tb927.3.1640
503	3	0.996814	93.67	25.11	Tb927.3.4240
503	3	0.956193	100	25.11	Tb927.3.850
503	3	0.960972	100	25.11	Tb927.3.890
503	3	1.20669	100	25.11	Tb927.3.3460
503	3	0.934687	100	25.11	Tb927.3.5180
503	3	1.07686	100	25.11	Tb927.3.4020
503	3	1.17881	100	25.11	Tb927.3.3830
503	3	0.906412	100	25.11	Tb927.3.960
503	3	0.982477	100	25.11	Tb927.3.990
503	3	0.949423	100	25.11	Tb927.3.1310
503	3	1.09677	100	25.11	Tb927.3.3670
503	3	1.17364	100	25.11	Tb927.3.3530
503	3	0.867384	100	25.11	Tb927.3.1730
503	3	1.06412	100	25.11	Tb927.3.4560
503	3	0.974512	100	25.11	Tb927.3.1380
503	3	0.884906	100	25.11	Tb927.3.5590
503	3	0.877738	100	25.11	Tb927.3.660
503	3	1.27519	100	25.11	Tb927.3.3680
503	3	0.906412	100	25.11	Tb927.3.1880
503	3	1.17762	100	25.11	Tb927.3.3620
503	3	1.18837	100	25.11	Tb927.3.3560
503	3	0.922342	98.27	25.11	Tb927.3.1200
503	3	0.963759	100	25.11	Tb927.3.2410
503	3	1.04779	100	25.11	Tb927.3.3000
503	3	1.08562	100	25.11	Tb927.3.3650
503	3	1.07965	100	25.11	Tb927.3.4490
503	3	0.949024	100	25.11	Tb927.3.1250
503	3	1.0681	100	25.11	Tb927.3.2250
503	3	1.1828	100	25.11	Tb927.3.2270
503	3	0.99323	100	25.11	Tb927.3.5380
503	3	1.02987	100	25.11	Tb927.3.2460
503	3	0.943847	100	25.11	Tb927.3.2050
503	3	1.06372	100	25.11	Tb927.3.3090
503	3	1.15691	99.86	25.11	Tb927.3.3750
503	3	0.942652	100	25.11	Tb927.3.4810
503	3	1.02708	100	25.11	Tb927.3.4250
503	3	0.854241	99.71	25.11	Tb927.3.1910
503	3	0.994823	100	25.11	Tb927.3.4980
503	3	1.1139	100	25.11	Tb927.3.3110
503	3	1.07527	100	25.11	Tb927.3.750
503	3	1.00717	99.93	25.11	Tb927.3.2950
503	3	1.05536	99.83	25.11	Tb927.3.4260
503	3	1.08642	100	25.11	Tb927.3.5440
503	3	0.883712	97.53	25.11	Tb927.3.4970
503	3	1.00199	100	25.11	Tb927.3.3200
503	3	0.988053	100	25.11	Tb927.3.1190
503	3	1.21864	100	25.11	Tb927.3.4400
503	3	1.09677	99.37	25.11	Tb927.3.3160
503	3	0.896456	100	25.11	Tb927.3.2090
503	3	0.980088	100	25.11	Tb927.3.2650
503	3	1.13819	100	25.11	Tb927.3.3740
503	3	1.02947	100	25.11	Tb927.3.5570
503	3	0.619673	71.06	25.11	Tb927.3.4110
503	3	0.894863	99.84	25.11	Tb927.3.1790
503	3	1.00677	100	25.11	Tb927.3.690
503	3	1.13899	100	25.11	Tb927.3.3350
503	3	1.17085	100	25.11	Tb927.3.4280
503	3	0.626444	73.24	25.11	Tb927.3.100
503	3	0.948626	100	25.11	Tb927.3.1170
503	3	1.03266	100	25.11	Tb927.3.5020
503	3	1.03106	100	25.11	Tb927.3.5260
503	3	1.06133	100	25.11	Tb927.3.2430
503	3	1.1358	100	25.11	Tb927.3.4470
503	3	0.906014	100	25.11	Tb927.3.650
503	3	1.05655	100	25.11	Tb927.3.5070
503	3	1.09239	100	25.11	Tb927.3.4900
503	3	1.08164	100	25.11	Tb927.3.2190
503	3	0.897252	100	25.11	Tb927.3.1700
503	3	1.15532	100	25.11	Tb927.3.4650
503	3	0.998009	100	25.11	Tb927.3.5490
503	3	0.88411	100	25.11	Tb927.3.2400
503	3	1.04859	100	25.11	Tb927.3.4610
503	3	1.04301	100	25.11	Tb927.3.1060
503	3	1.01832	100	25.11	Tb927.3.5340
503	3	1.09399	100	25.11	Tb927.3.4200
503	3	0.927519	100	25.11	Tb927.3.4990
503	3	1.05854	100	25.11	Tb927.3.4120
503	3	1.13899	100	25.11	Tb927.3.3610
503	3	1.03823	100	25.11	Tb927.3.2790
503	3	0.964954	99.91	25.11	Tb927.3.2100
503	3	0.985663	100	25.11	Tb927.3.2320
503	3	1.09837	100	25.11	Tb927.3.4030
503	3	1.08363	100	25.11	Tb927.3.4710
503	3	1.08443	100	25.11	Tb927.3.4800
503	3	0.921545	100	25.11	Tb927.3.5640
503	3	1.06452	100	25.11	Tb927.3.900
503	3	1.0458	100	25.11	Tb927.3.4630
503	3	0.995619	100	25.11	Tb927.3.4950
503	3	1.07049	100	25.11	Tb927.3.670
503	3	0.948626	100	25.11	Tb927.3.1490
503	3	1.29192	100	25.11	Tb927.3.3490
503	3	1.05854	100	25.11	Tb927.3.5510
503	3	0.987654	100	25.11	Tb927.3.1350
503	3	1.00398	100	25.11	Tb927.3.2130
503	3	1.17403	100	25.11	Tb927.3.4180
503	3	0.947431	100	25.11	Tb927.3.4660
503	3	0.958184	100	25.11	Tb927.3.1740
503	3	1.05058	100	25.11	Tb927.3.4830
503	3	1.14456	100	25.11	Tb927.3.1260
503	3	1.06691	100	25.11	Tb927.3.2780
503	3	0.988849	100	25.11	Tb927.3.2680
503	3	1.01951	100	25.11	Tb927.3.5270
503	3	0.856631	100	25.11	Tb927.3.1430
503	3	1.08443	100	25.11	Tb927.3.2940
503	3	1.09877	100	25.11	Tb927.3.2850
503	3	0.942254	100	25.11	Tb927.3.1960
503	3	1.20112	100	25.11	Tb927.3.3440
503	3	0.885703	100	25.11	Tb927.3.1180
503	3	1.18399	100	25.11	Tb927.3.4440
503	3	1.11788	100	25.11	Tb927.3.4620
503	3	0.968937	100	25.11	Tb927.3.5280
503	3	0.950617	100	25.11	Tb927.3.790
503	3	0.976105	100	25.11	Tb927.3.1760
503	3	1.05814	100	25.11	Tb927.3.3920
503	3	1.15094	100	25.11	Tb927.3.3330
503	3	0.812027	100	25.11	Tb927.3.1710
503	3	1.15253	100	25.11	Tb927.3.3820
503	3	0.880127	100	25.11	Tb927.3.2120
503	3	0.926722	100	25.11	Tb927.3.1110
503	3	1.09	99.87	25.11	Tb927.3.3700
503	3	0.922342	100	25.11	Tb927.3.5110
503	3	0.998805	100	25.11	Tb927.3.4820
503	3	1.16766	100	25.11	Tb927.3.3540
503	3	0.900438	99.96	25.11	Tb927.3.1300
503	3	0.99323	100	25.11	Tb927.3.5350
503	3	0.805655	82.19	25.11	Tb927.3.840
503	3	0.941856	100	25.11	Tb927.3.5460
503	3	1.04819	100	25.11	Tb927.3.4010
503	3	1.04381	100	25.11	Tb927.3.5010
503	3	0.950219	100	25.11	Tb927.3.1090
503	3	1.03305	100	25.11	Tb927.3.1270
503	3	0.91597	100	25.11	Tb927.3.1980
503	3	0.795301	100	25.11	Tb927.3.5560
503	3	0.976902	99.85	25.11	Tb927.3.1720
503	3	1.00637	100	25.11	Tb927.3.1550
503	3	1.04381	100	25.11	Tb927.3.5240
503	3	1.1824	100	25.11	Tb927.3.3450
503	3	1.04182	100	25.11	Tb927.3.2300
503	3	0.936679	100	25.11	Tb927.3.5290
503	3	0.874154	100	25.11	Tb927.3.1150
503	3	1.01553	100	25.11	Tb927.3.4480
503	3	1.21585	100	25.11	Tb927.3.3100
503	3	0.993628	100	25.11	Tb927.3.980
503	3	1.02549	100	25.11	Tb927.3.4840
503	3	0.969733	100	25.11	Tb927.3.3020
503	3	0.994026	99.62	25.11	Tb927.3.2930
503	3	1.16806	100	25.11	Tb927.3.2960
503	3	1.09638	100	25.11	Tb927.3.4940
503	3	0.995619	100	25.11	Tb927.3.2660
503	3	0.949423	89.22	25.11	Tb927.3.2590
503	3	0.901235	100	25.11	Tb927.3.1940
503	3	1.03465	100	25.11	Tb927.3.3380
503	3	1.07965	100	25.11	Tb927.3.4910
503	3	1.06691	100	25.11	Tb927.3.5200
503	3	1.0231	100	25.11	Tb927.3.5320
503	3	1.16328	100	25.11	Tb927.3.3590
503	3	1.10036	100	25.11	Tb927.3.3880
503	3	1.07806	100	25.11	Tb927.3.1850
503	3	1.08841	100	25.11	Tb927.3.4210
503	3	0.81601	100	25.11	Tb927.3.1840
503	3	1.0227	100	25.11	Tb927.3.4640
503	3	0.903624	88.02	25.11	Tb927.3.5530
503	3	0.911589	100	25.11	Tb927.3.1670
503	3	0.864198	100	25.11	Tb927.3.860
503	3	1.1601	100	25.11	Tb927.3.2920
503	3	0.999204	100	25.11	Tb927.3.2600
503	3	1.18957	100	25.11	Tb927.3.2380
503	3	1.17563	100	25.11	Tb927.3.3240
503	3	0.914377	100	25.11	Tb927.3.1570
503	3	0.944245	100	25.11	Tb927.3.2060
503	3	1.10713	100	25.11	Tb927.3.3120
503	3	1.02589	96.68	25.11	Tb927.3.3860
503	3	1.17841	100	25.11	Tb927.3.2840
503	3	0.967742	100	25.11	Tb927.3.4690
503	3	1.19554	100	25.11	Tb927.3.3370
503	3	1.0462	100	25.11	Tb927.3.2980
503	3	1.01712	100	25.11	Tb927.3.4890
503	3	0.861012	100	25.11	Tb927.3.1000
503	3	0.992433	100	25.11	Tb927.3.4360
503	3	1.00199	100	25.11	Tb927.3.3910
503	3	1.14098	100	25.11	Tb927.3.3520
503	3	1.26643	100	25.11	Tb927.3.4390
503	3	1.0235	100	25.11	Tb927.3.1750
503	3	1.16448	100	25.11	Tb927.3.3300
503	3	0.969733	100	25.11	Tb927.3.2290
503	3	1.21306	100	25.11	Tb927.3.4540
503	3	1.00677	100	25.11	Tb927.3.5630
503	3	0.978495	100	25.11	Tb927.3.5370
503	3	0.855038	100	25.11	Tb927.3.5190
503	3	0.937077	92.11	25.11	Tb927.3.5670
503	3	0.928714	100	25.11	Tb927.3.5390
503	3	1.16169	100	25.11	Tb927.3.3810
503	3	0.981681	100	25.11	Tb927.3.2150
503	3	1.10673	100	25.11	Tb927.3.2900
503	3	1.20191	100	25.11	Tb927.3.1410
503	3	1.01115	100	25.11	Tb927.3.1280
503	3	1.07527	100	25.11	Tb927.3.4150
503	3	1.15771	100	25.11	Tb927.3.3840
503	3	1.00438	100	25.11	Tb927.3.1560
503	3	0.992035	100	25.11	Tb927.3.5400
503	3	0.810036	100	25.11	Tb927.3.2030
503	3	0.954202	100	25.11	Tb927.3.2000
503	3	0.979291	100	25.11	Tb927.3.2810
503	3	1.06969	100	25.11	Tb927.3.4350
503	3	0.885703	99.85	25.11	Tb927.3.1630
503	3	1.02668	100	25.11	Tb927.3.2280
503	3	1.137	100	25.11	Tb927.3.3690
503	3	0.908403	100	25.11	Tb927.3.970
503	3	0.991637	100	25.11	Tb927.3.4870
503	3	0.964158	100	25.11	Tb927.3.780
503	3	0.931501	100	25.11	Tb927.3.1230
503	3	1.07407	100	25.11	Tb927.3.2720
503	3	1.00996	99.85	25.11	Tb927.3.3940
503	3	1.24851	100	25.11	Tb927.3.3600
503	3	1.19912	100	25.11	Tb927.3.3800
503	3	1.20669	100	25.11	Tb927.3.3340
503	3	1.26563	100	25.11	Tb927.3.4340
503	3	1.11669	100	25.11	Tb927.3.4670
503	3	0.966149	100	25.11	Tb927.3.2070
503	3	1.09877	100	25.11	Tb927.3.3220
503	3	0.972919	100	25.11	Tb927.3.4920
503	3	1.05376	100	25.11	Tb927.3.5520
503	3	1.1147	100	25.11	Tb927.3.2800
503	3	1.05297	100	25.11	Tb927.3.4270
503	3	1.08005	96.54	25.11	Tb927.3.3870
503	3	0.946237	100	25.11	Tb927.3.1930
503	3	1.10952	100	25.11	Tb927.3.4380
503	3	0.954202	100	25.11	Tb927.3.1870
503	3	0.932298	100	25.11	Tb927.3.2160
503	3	0.985663	100	25.11	Tb927.3.1990
503	3	1.33294	96.71	25.11	Tb927.3.600
503	3	0.984867	100	25.11	Tb927.3.2770
503	3	1.14616	100	25.11	Tb927.3.3990
503	3	0.999204	100	25.11	Tb927.3.5300
503	3	1.0673	100	25.11	Tb927.3.4700
503	3	1.05894	100	25.11	Tb927.3.3850
503	3	1.02071	100	25.11	Tb927.3.1400
503	3	0.875348	100	25.11	Tb927.3.1160
503	3	0.950219	100	25.11	Tb927.3.1810
503	3	1.0235	100	25.11	Tb927.3.1680
503	3	1.15771	100	25.11	Tb927.3.4160
503	3	1.07487	100	25.11	Tb927.3.580
503	3	1.03624	100	25.11	Tb927.3.4680
503	3	0.983672	99.55	25.11	Tb927.3.1030
503	3	1.00319	100	25.11	Tb927.3.4140
503	3	1.01872	100	25.11	Tb927.3.1600
503	3	1.09717	100	25.11	Tb927.3.3170
503	3	1.0219	100	25.11	Tb927.3.5500
503	3	0.933891	100	25.11	Tb927.3.2670
503	3	1.10593	100	25.11	Tb927.3.3270
503	3	1.04381	99.67	25.11	Tb927.3.4960
503	3	1.04699	100	25.11	Tb927.3.4530
503	3	1.07168	100	25.11	Tb927.3.4420
503	3	0.909598	99.47	25.11	Tb927.3.740
503	3	0.659498	66.56	25.11	Tb927.3.1530
503	3	1.19434	100	25.11	Tb927.3.3950
503	3	0.921545	100	25.11	Tb927.3.5620
503	3	0.987256	100	25.11	Tb927.3.1140
503	3	1.17841	100	25.11	Tb927.3.4450
503	3	1.07049	100	25.11	Tb927.3.630
503	3	1.14815	100	25.11	Tb927.3.4430
503	3	0.915173	100	25.11	Tb927.3.5030
503	3	1.15731	100	25.11	Tb927.3.3070
503	3	0.950219	100	25.11	Tb927.3.2700
503	3	1.02111	100	25.11	Tb927.3.4050
503	3	1.19514	100	25.11	Tb927.3.3720
503	3	0.92035	100	25.11	Tb927.3.1800
503	3	1.13262	100	25.11	Tb927.3.2220
503	3	1.10872	100	25.11	Tb927.3.880
503	3	1.01474	100	25.11	Tb927.3.1210
503	3	1.1135	100	25.11	Tb927.3.4550
503	3	1.07248	100	25.11	Tb927.3.5150
503	3	0.990044	100	25.11	Tb927.3.760
503	3	1.01593	100	25.11	Tb927.3.2890
503	3	0.954202	100	25.11	Tb927.3.710
503	3	0.974114	100	25.11	Tb927.3.1860
503	3	0.923536	100	25.11	Tb927.3.2170
503	3	1.22182	100	25.11	Tb927.3.3580
503	3	0.951812	100	25.11	Tb927.3.2110
503	3	1.00358	100	25.11	Tb927.3.1660
503	3	1.11589	100	25.11	Tb927.3.3210
503	3	1.16368	100	25.11	Tb927.3.4520
503	3	1.10155	100	25.11	Tb927.3.3130
503	3	0.883712	99.83	25.11	Tb927.3.5210
503	3	1.00119	100	25.11	Tb927.3.2260
503	3	1.06571	100	25.11	Tb927.3.4500
503	3	0.975309	100	25.11	Tb927.3.1340
503	3	0.916368	100	25.11	Tb927.3.1590
503	3	0.919554	100	25.11	Tb927.3.5610
503	3	1.09837	100	25.11	Tb927.3.3480
503	3	1.20271	100	25.11	Tb927.3.4370
503	3	0.904421	100	25.11	Tb927.3.1580
503	3	1.02867	100	25.11	Tb927.3.3280
503	3	1.06014	100	25.11	Tb927.3.2010
503	3	1.0908	100	25.11	Tb927.3.3510
503	3	1.0677	100	25.11	Tb927.3.5120
503	3	1.08483	100	25.11	Tb927.3.2610
503	3	0.99084	100	25.11	Tb927.3.2330
503	3	0.931501	100	25.11	Tb927.3.1240
503	3	1.05058	100	25.11	Tb927.3.3080
503	3	0.960573	100	25.11	Tb927.3.2340
503	3	0.933891	99.94	25.11	Tb927.3.5360
503	3	0.857427	100	25.11	Tb927.3.1650
503	3	0.993628	100	25.11	Tb927.3.3970
503	3	0.840303	100	25.11	Tb927.3.1820
503	3	0.990044	91.16	25.11	Tb927.3.1540
503	3	1.02668	100	25.11	Tb927.3.5250
503	3	0.974114	100	25.11	Tb927.3.3250
503	3	1.05536	100	25.11	Tb927.3.2820
503	3	0.817603	100	25.11	Tb927.3.2450
503	3	1.01912	100	25.11	Tb927.3.1070
503	3	1.14098	100	25.11	Tb927.3.3360
503	3	0.959777	96.99	25.11	Tb927.3.800
503	3	0.880526	89.04	25.11	Tb927.3.3930
503	3	1.03584	100	25.11	Tb927.3.1690
503	3	1.0235	100	25.11	Tb927.3.5130
503	3	1.01474	100	25.11	Tb927.3.3980
503	3	1.01991	99.43	25.11	Tb927.3.5080
503	3	0.972919	100	25.11	Tb927.3.5100
503	3	1.17523	100	25.11	Tb927.3.3150
503	3	0.816408	100	25.11	Tb927.3.5450
503	3	1.14894	100	25.11	Tb927.3.3500
503	3	0.958184	100	25.11	Tb927.3.5140
503	3	0.988451	100	25.11	Tb927.3.2690
503	3	0.873755	94.59	25.11	Tb927.3.1440
503	3	0.9546	100	25.11	Tb927.3.2640
503	3	1.07328	100	25.11	Tb927.3.4880
503	3	1.227	100	25.11	Tb927.3.4510
503	3	0.905615	100	25.11	Tb927.3.1220
503	3	1.15571	100	25.11	Tb927.3.4460
503	3	1.06133	100	25.11	Tb927.3.2360
503	3	1.14178	98.59	25.11	Tb927.3.4230
503	3	0.964954	100	25.11	Tb927.3.5580
503	3	1.0916	100	25.11	Tb927.3.4130
503	3	1.0004	100	25.11	Tb927.3.950
503	3	0.922342	100	25.11	Tb927.3.1890
503	3	1.01951	100	25.11	Tb927.3.4170
503	3	1.0685	100	25.11	Tb927.3.2760
503	3	0.87495	99.95	25.11	Tb927.3.5650
503	3	1.08801	99.94	25.11	Tb927.3.4220
503	3	0.943449	100	25.11	Tb927.3.2230
503	3	1.03584	100	25.11	Tb927.3.2910
503	3	0.915571	100	25.11	Tb927.3.920
503	3	1.05376	100	25.11	Tb927.3.2710
503	3	1.08961	100	25.11	Tb927.3.4930
503	3	0.956193	87.13	25.11	Tb927.3.3960
503	3	1.08403	100	25.11	Tb927.3.5060
503	3	1.08284	100	25.11	Tb927.3.4850
503	3	0.985265	100	25.11	Tb927.3.1320
503	3	0.933891	99.67	25.11	Tb927.3.1920
503	3	1.05854	100	25.11	Tb927.3.5160
503	3	1.01354	100	25.11	Tb927.3.2480
503	3	0.943847	100	25.11	Tb927.3.5000
503	3	0.912784	100	25.11	Tb927.3.1120
503	3	0.978495	100	25.11	Tb927.3.1770
503	3	0.933891	100	25.11	Tb927.3.2020
503	3	0.867782	94.48	25.11	Tb927.3.680
503	3	1.03903	100	25.11	Tb927.3.1040
503	3	1.05217	100	25.11	Tb927.3.2630
503	3	1.15213	100	25.11	Tb927.3.3290
503	3	1.10793	100	25.11	Tb927.3.3010
503	3	1.07089	100	25.11	Tb927.3.590
503	3	1.35046	100	25.11	Tb927_03_v4.snoRNA.0100
503	3	1.0231	100	25.11	Tb927.3.770
503	3	0.99084	100	25.11	Tb927.3.5540
503	3	0.888889	100	25.11	Tb927.3.2370
503	3	1.0008	100	25.11	Tb927.3.2970
503	3	0.989646	100	25.11	Tb927.3.5660
503	3	0.905615	100	25.11	Tb927.3.2880
503	3	0.906412	100	25.11	Tb927.3.1360
503	3	0.996416	100	25.11	Tb927.3.5480
503	3	0.933493	99.93	25.11	Tb927.3.1830
503	3	1.12306	94.65	25.11	Tb927.3.3260
503	3	1.2274	100	25.11	Tb927.3.3550
503	3	1.14576	100	25.11	Tb927.3.2440
503	3	0.994823	100	25.11	Tb927.3.1610
503	3	1.02509	97.17	25.11	Tb927.3.3190
503	3	0.950617	100	25.11	Tb927.3.1290
503	3	0.862206	100	25.11	Tb927.3.2200
503	3	1.045	100	25.11	Tb927.3.1780
503	3	0.874154	100	25.11	Tb927.3.2390
503	3	1.02111	100	25.11	Tb927.3.5410
503	3	1.00956	100	25.11	Tb927.3.2210
503	3	1.05735	100	25.11	Tb927.3.5470
503	3	0.862206	100	25.11	Tb927.3.2080
503	3	1.14217	100	25.11	Tb927.3.4860
503	3	0.905217	100	25.11	Tb927.3.830
503	3	0.978495	99.34	25.11	Tb927.3.5430
503	3	1.18996	100	25.11	Tb927.3.2990
503	3	1.11111	100	25.11	Tb927.3.5040
503	3	1.29709	100	25.11	Tb927.3.3710
503	3	1.06969	100	25.11	Tb927.3.620
503	3	0.809239	99.77	25.11	Tb927.3.700
503	3	1.0227	99.95	25.11	Tb927.3.2470
503	3	0.897252	100	25.11	Tb927.3.2180
503	3	0.990442	100	25.11	Tb927.3.730
503	4	1.10713	100	25.11	Tb927.4.3320
503	4	1.04659	99.93	25.11	Tb927.4.2320
503	4	1.14775	100	25.11	Tb927.4.3980
503	4	0.930705	92.82	25.11	Tb927.4.5330
503	4	1.07168	100	25.11	Tb927.4.5190
503	4	0.948626	100	25.11	Tb927.4.2960
503	4	1.18558	100	25.11	Tb927.4.3010
503	4	0.911987	100	25.11	Tb927.4.930
503	4	0.954998	100	25.11	Tb927.4.2820
503	4	0.975707	100	25.11	Tb927.4.1530
503	4	1.03345	100	25.11	Tb927.4.530
503	4	1.05217	100	25.11	Tb927.4.2980
503	4	1.07885	100	25.11	Tb927.4.1980
503	4	1.07208	100	25.11	Tb927.4.1560
503	4	1.07965	100	25.11	Tb927.4.2440
503	4	1.05456	100	25.11	Tb927.4.2300
503	4	0.953405	52.46	25.11	Tb927.4.110
503	4	1.01792	99.86	25.11	Tb927.4.2170
503	4	1.06014	100	25.11	Tb927.4.3080
503	4	1.03027	100	25.11	Tb927.4.700
503	4	1.08722	96.9	25.11	Tb927.4.3530
503	4	0.840303	100	25.11	Tb927.4.3296
503	4	1.0219	100	25.11	Tb927.4.5170
503	4	1.18957	100	25.11	Tb927.4.1110
503	4	0.948626	100	25.11	Tb927.4.3960
503	4	1.19514	100	25.11	Tb927.4.3940
503	4	1.16487	100	25.11	Tb927.4.1890
503	4	0.980884	100	25.11	Tb927.4.1670
503	4	0.884906	100	25.11	Tb927.4.2610
503	4	0.92035	100	25.11	Tb927.4.1610
503	4	1.14934	100	25.11	Tb927.4.2990
503	4	1.00319	100	25.11	Tb927.4.310
503	4	1.0008	100	25.11	Tb927.4.680
503	4	1.19315	100	25.11	Tb927.4.3450
503	4	1.07089	100	25.11	Tb927.4.1050
503	4	1.14098	100	25.11	Tb927.4.2540
503	4	1.15293	100	25.11	Tb927.4.3930
503	4	1.19634	100	25.11	Tb927.4.3710
503	4	1.11071	98.98	25.11	Tb927.4.3890
503	4	1.23218	100	25.11	Tb927.4.4740
503	4	1.11828	100	25.11	Tb927.4.1080
503	4	1.01235	100	25.11	Tb927.4.2800
503	4	1.01115	100	25.11	Tb04.3I12.100
503	4	1.03823	100	25.11	Tb927.4.4360
503	4	1.05257	99.58	25.11	Tb927.4.3040
503	4	0.996018	100	25.11	Tb927.4.4720
503	4	0.714058	86.41	25.11	Tb927.4.4970
503	4	1.05098	100	25.11	Tb927.4.5070
503	4	1.02668	100	25.11	Tb927.4.420
503	4	1.02668	100	25.11	Tb927.4.340
503	4	1.07168	100	25.11	Tb927.4.920
503	4	0.944644	100	25.11	Tb927.4.1280
503	4	1.01115	100	25.11	Tb927.4.2520
503	4	1.07646	100	25.11	Tb927.4.3370
503	4	1.05894	100	25.11	Tb927.4.3180
503	4	1.14934	100	25.11	Tb927.4.3820
503	4	0.982079	100	25.11	Tb927.4.580
503	4	1.07925	100	25.11	Tb927.4.2680
503	4	1.11868	100	25.11	Tb927.4.1960
503	4	1.04102	99.86	25.11	Tb927.4.1910
503	4	0.818399	84.43	25.11	Tb927.4.3950
503	4	0.860613	75.64	25.11	Tb927.4.200
503	4	1.03783	100	25.11	Tb927.4.380
503	4	1.15731	100	25.11	Tb927.4.3840
503	4	1.00239	100	25.11	Tb927.4.2600
503	4	1.00836	98.76	25.11	Tb927.4.1880
503	4	1.0685	100	25.11	Tb927.4.4580
503	4	1.19355	100	25.11	Tb927.4.1180
503	4	1.0693	100	25.11	Tb927.4.910
503	4	1.18917	100	25.11	Tb927.4.1300
503	4	1.03067	100	25.11	Tb927.4.4480
503	4	0.972919	100	25.11	Tb927.4.1320
503	4	0.751095	68.76	25.11	Tb927.4.5520
503	4	0.744723	71.55	25.11	Tb927.4.3560
503	4	1.19594	100	25.11	Tb927.4.2710
503	4	1.14815	100	25.11	Tb927.4.860
503	4	1.10793	100	25.11	Tb927.4.750
503	4	1.07368	100	25.11	Tb927.4.2250
503	4	1.21386	100	25.11	Tb927.4.1750
503	4	0.930705	100	25.11	Tb927.4.500
503	4	1.05496	100	25.11	Tb927.4.2790
503	4	1.14257	100	25.11	Tb927.4.3660
503	4	1.03106	100	25.11	Tb927.4.1030
503	4	0.987256	100	25.11	Tb927.4.2840
503	4	1.01274	100	25.11	Tb927.4.320
503	4	1.0446	100	25.11	Tb927.4.3030
503	4	0.933094	99.86	25.11	Tb927.4.2270
503	4	1.0454	100	25.11	Tb927.4.2230
503	4	1.11231	100	25.11	Tb927.4.330
503	4	1.09638	100	25.11	Tb927.4.1250
503	4	1.21426	100	25.11	Tb927.4.1195
503	4	1.07089	100	25.11	Tb927.4.520
503	4	0.956989	99.18	25.11	Tb927.4.1660
503	4	1.02509	94.71	25.11	Tb927.4.4110
503	4	1.03704	100	25.11	Tb927.4.3900
503	4	1.12744	100	25.11	Tb927.4.1350
503	4	1.22899	100	25.11	Tb927.4.1520
503	4	0.997611	100	25.11	Tb927.4.5080
503	4	0.91597	100	25.11	Tb927.4.4200
503	4	1.00956	100	25.11	Tb927.4.1860
503	4	1.05376	100	25.11	Tb927.4.1970
503	4	0.922342	79.09	25.11	Tb927.4.3620
503	4	0.996416	100	25.11	Tb927.4.4900
503	4	1.05695	100	25.11	Tb927.4.3196
503	4	1.06412	99.17	25.11	Tb927.4.1000
503	4	1.08483	100	25.11	Tb927.4.2910
503	4	1.08443	100	25.11	Tb927.4.1620
503	4	0.898447	92.95	25.11	Tb927.4.4920
503	4	1.06014	100	25.11	Tb927.4.2660
503	4	0.945042	100	25.11	Tb927.4.2930
503	4	1.1135	100	25.11	Tb927.4.4590
503	4	1.02947	100	25.11	Tb927.4.890
503	4	1.01593	100	25.11	Tb927.4.1550
503	4	1.1816	100	25.11	Tb927.4.3810
503	4	1.08921	100	25.11	Tb927.4.3090
503	4	1.08124	100	25.11	Tb927.4.690
503	4	1.06093	99.78	25.11	Tb927.4.2590
503	4	0.948626	100	25.11	Tb927.4.4330
503	4	1.04938	100	25.11	Tb927.4.4710
503	4	1.03584	100	25.11	Tb927.4.1690
503	4	1.00717	100	25.11	Tb927.4.430
503	4	0.974114	100	25.11	Tb927.4.2510
503	4	1.14735	100	25.11	Tb927.4.1370
503	4	1.10275	100	25.11	Tb927.4.1120
503	4	0.960573	100	25.11	Tb927.4.2810
503	4	1.1828	55.79	25.11	Tb927.4.210
503	4	1.08084	100	25.11	Tb927.4.2730
503	4	1.07885	99.98	25.11	Tb927.4.4880
503	4	1.11151	100	25.11	Tb927.4.1740
503	4	1.13779	99.89	25.11	Tb927.4.850
503	4	1.14377	100	25.11	Tb927.4.460
503	4	0.988849	98.8	25.11	Tb927.4.2650
503	4	1.03345	100	25.11	Tb927.4.1590.1
503	4	1.09916	100	25.11	Tb927.4.970
503	4	0.983274	100	25.11	Tb927.4.1440
503	4	1.09996	99.88	25.11	Tb927.4.980
503	4	1.07248	100	25.11	Tb927.4.1290
503	4	1.02429	99.79	25.11	Tb927.4.4560
503	4	0.937873	100	25.11	Tb927.4.2370
503	4	1.03982	100	25.11	Tb927.4.3120
503	4	1.07049	100	25.11	Tb927.4.2450
503	4	1.22421	100	25.11	Tb927.4.1216
503	4	1.16687	100	25.11	Tb927.4.4180
503	4	1.0912	100	25.11	Tb927.4.1720
503	4	0.978893	100	25.11	Tb927.4.4750
503	4	0.958184	99.94	25.11	Tb927.4.670
503	4	0.886101	94.22	25.11	Tb927.4.5320
503	4	1.02031	100	25.11	Tb927.4.600
503	4	1.01792	100	25.11	Tb927.4.2690
503	4	1.04859	100	25.11	Tb927.4.1430
503	4	0.943847	100	25.11	Tb927.4.1630
503	4	1.04699	100	25.11	Tb927.4.540
503	4	1.01553	100	25.11	Tb927.4.2140
503	4	1.06014	100	25.11	Tb927.4.1020
503	4	1.04381	100	25.11	Tb927.4.1480
503	4	1.01553	92.92	25.11	Tb927.4.4790
503	4	0.987256	100	25.11	Tb927.4.1470
503	4	0.885305	100	25.11	Tb927.4.4540
503	4	1.17005	100	25.11	Tb927.4.1070
503	4	1.11828	100	25.11	Tb927.4.4390
503	4	1.08045	100	25.11	Tb927.4.4090
503	4	1.1585	100	25.11	Tb927.4.3470
503	4	1.16089	100	25.11	Tb927.4.3480
503	4	1.13102	100	25.11	Tb927.4.1060
503	4	1.09877	100	25.11	Tb927.4.1170
503	4	1.137	100	25.11	Tb927.4.1090
503	4	1.09279	100	25.11	Tb927.4.1940
503	4	0.9773	100	25.11	Tb927.4.2420
503	4	1.13182	100	25.11	Tb927.4.1580
503	4	0.917164	98.6	25.11	Tb927.4.5310
503	4	0.939466	93.52	25.11	Tb927.4.4810
503	4	1.05695	100	25.11	Tb927.4.2000
503	4	1.05814	100	25.11	Tb927.4.4610
503	4	1.15412	100	25.11	Tb927.4.4100
503	4	1.07646	100	25.11	Tb927.4.3430
503	4	1.11708	100	25.11	Tb927.4.2150
503	4	1.11231	100	25.11	Tb927.4.3390
503	4	1.16368	100	25.11	Tb927.4.780
503	4	1	100	25.11	Tb927.4.2240
503	4	1.1374	100	25.11	Tb927.4.4210
503	4	1.02947	100	25.11	Tb927.4.2350
503	4	0.9546	100	25.11	Tb927.4.2550
503	4	1.12545	100	25.11	Tb927.4.3500
503	4	0.939068	100	25.11	Tb927.4.5130
503	4	1.0685	100	25.11	Tb927.4.1190
503	4	1.19753	100	25.11	Tb927.4.4670
503	4	1.07089	100	25.11	Tb927.4.1500
503	4	1.08363	100	25.11	Tb927.4.720
503	4	0.976902	100	25.11	Tb927.4.370
503	4	1.06213	100	25.11	Tb927.4.3300
503	4	0.978495	99.02	25.11	Tb927.4.5040
503	4	1.05814	100	25.11	Tb927.4.4220
503	4	1.15253	100	25.11	Tb927.4.1850
503	4	1.04142	100	25.11	Tb927.4.730
503	4	1.00876	100	25.11	Tb927.4.450
503	4	0.85225	100	25.11	Tb927.4.940
503	4	0.908801	99.96	25.11	Tb927.4.4500
503	4	1.13023	100	25.11	Tb927.4.3700
503	4	1.05257	100	25.11	Tb927.4.2580
503	4	1.17284	100	25.11	Tb927.4.2100
503	4	1.03783	100	25.11	Tb927.4.1920
503	4	1.00677	100	25.11	Tb927.4.510
503	4	0.865392	100	25.11	Tb927.4.2090
503	4	1.08443	100	25.11	Tb927.4.2760
503	4	1.0673	100	25.11	Tb927.4.1810
503	4	1.06412	100	25.11	Tb927.4.2670
503	4	1.05536	100	25.11	Tb927.4.3780
503	4	1.12903	100	25.11	Tb927.4.3680
503	4	1.14815	100	25.11	Tb927.4.1780
503	4	1.06651	100	25.11	Tb927.4.560
503	4	1.03584	99.88	25.11	Tb927.4.3850
503	4	1.32736	100	25.11	Tb927.4.3720
503	4	0.995619	100	25.11	Tb927.4.1680
503	4	1.12266	100	25.11	Tb927.4.1360
503	4	0.995221	100	25.11	Tb927.4.1340
503	4	1.10155	100	25.11	Tb927.4.3420
503	4	0.968538	100	25.11	Tb927.4.2770
503	4	1.23536	100	25.11	Tb927.4.4040
503	4	1.11708	100	25.11	Tb927.4.660
503	4	1.02469	97.96	25.11	Tb927.4.2080
503	4	1.09438	100	25.11	Tb927.4.440
503	4	1.01513	99.95	25.11	Tb927.4.1950
503	4	0.994425	100	25.11	Tb927.4.1820
503	4	1.17563	100	25.11	Tb927.4.3350
503	4	1.0454	100	25.11	Tb927.4.4570
503	4	1.02151	100	25.11	Tb927.4.400
503	4	0.918757	91.44	25.11	Tb927.4.2030
503	4	0.944245	100	25.11	Tb927.4.820
503	4	1.03943	100	25.11	Tb927.4.2390
503	4	1.04819	100	25.11	Tb927.4.3970
503	4	1.18558	100	25.11	Tb927.4.4770
503	4	1.02151	100	25.11	Tb927.4.5110
503	4	0.996814	100	25.11	Tb927.4.1490
503	4	1.10235	100	25.11	Tb927.4.3440
503	4	1.03664	100	25.11	Tb927.4.3410
503	4	1.11549	100	25.11	Tb927.4.3160
503	4	1.04859	100	25.11	Tb927.4.490
503	4	1.07208	99.98	25.11	Tb927.4.770
503	4	0.863799	100	25.11	Tb927.4.4680
503	4	1.15452	100	25.11	Tb927.4.4190
503	4	1.20709	100	25.11	Tb927.4.1213
503	4	1.12505	100	25.11	Tb927.4.3170
503	4	1.12147	100	25.11	Tb927.4.1130
503	4	1.31939	100	25.11	Tb927.4.3830
503	4	1.01513	100	25.11	Tb927.4.1730
503	4	1.12346	100	25.11	Tb927.4.3650
503	4	1.12266	100	25.11	Tb927.4.2630
503	4	1.07885	100	25.11	Tb927.4.4310
503	4	1.06531	100	25.11	Tb927.4.3150
503	4	0.741935	100	25.11	Tb927.4.4980
503	4	1.20271	100	25.11	Tb927.4.4170
503	4	1.07049	100	25.11	Tb927.4.1450
503	4	1.03943	98.32	25.11	Tb927.4.4400
503	4	1.06491	100	25.11	Tb927.4.4050
503	4	1.20749	100	25.11	Tb927.4.3690
503	4	0.999204	99.53	25.11	Tb927.4.1540
503	4	1.00239	100	25.11	Tb927.4.2180
503	4	0.93628	100	25.11	Tb927.4.1710
503	4	1.06691	100	25.11	Tb927.4.590
503	4	1.08084	100	25.11	Tb927.4.410
503	4	1.0462	100	25.11	Tb927.4.3110
503	4	1.08084	100	25.11	Tb927.4.2720
503	4	1.14217	100	25.11	Tb927.4.3920
503	4	1.1131	100	25.11	Tb927.4.740
503	4	1.04341	100	25.11	Tb927.4.4490
503	4	1.0231	99.92	25.11	Tb927.4.4690
503	4	1.14217	100	25.11	Tb927.4.2380
503	4	1.06372	100	25.11	Tb927.4.4370
503	4	1.14337	100	25.11	Tb927.4.3380
503	4	0.99084	100	25.11	Tb927.4.4340
503	4	0.93867	100	25.11	Tb927.4.2160
503	4	1.13102	100	25.11	Tb927.4.4320
503	4	1.01593	100	25.11	Tb927.4.3670
503	4	0.958582	100	25.11	Tb927.4.2750
503	4	1.12346	100	25.11	Tb927.4.1760
503	4	0.905217	100	25.11	Tb927.4.1930
503	4	1.22143	100	25.11	Tb927.4.3400
503	4	1.03465	100	25.11	Tb927.4.2200
503	4	0.999204	100	25.11	Tb927.4.4530
503	4	0.907208	100	25.11	Tb927.4.2850
503	4	1.13262	100	25.11	Tb927.4.3770
503	4	0.962565	100	25.11	Tb927.4.3050
503	4	1.06332	100	25.11	Tb927.4.2920
503	4	0.996018	100	25.11	Tb927.4.3000
503	4	1.05018	100	25.11	Tb927.4.4620
503	4	1.01474	100	25.11	Tb927.4.2400
503	4	0.825966	83.98	25.11	Tb927.4.3460
503	4	1.07407	100	25.11	Tb927.4.4760
503	4	1.07129	100	25.11	Tb927.4.4350
503	4	1.01832	99.98	25.11	Tb927.4.2500
503	4	1.1366	100	25.11	Tb927.4.3070
503	4	1.10275	100	25.11	Tb927.4.3360
503	4	1.02509	100	25.11	Tb927.4.4650
503	4	1.1585	100	25.11	Tb927.4.4700
503	4	1.19076	100	25.11	Tb927.4.5060
503	4	1.21107	100	25.11	Tb927.4.1240
503	4	1.08005	100	25.11	Tb927.4.1140
503	4	0.960972	95.65	25.11	Tb927.4.3910
503	4	0.96137	100	25.11	Tb927.4.2780
503	4	1.10992	100	25.11	Tb927.4.390
503	4	1.05456	100	25.11	Tb927.4.1310
503	4	1.06014	100	25.11	Tb927.4.800
503	4	1.06173	100	25.11	Tb927.4.2430
503	4	1.17563	100	25.11	Tb927.4.1640
503	4	1.02389	100	25.11	Tb927.4.1900
503	4	1.09239	100	25.11	Tb927.4.610
503	4	0.970928	98.98	25.11	Tb927.4.2260
503	4	1.02071	100	25.11	Tb927.4.1700
503	4	1.18399	100	25.11	Tb927.4.3760
503	4	1.03982	100	25.11	Tb927.4.3020
503	4	1.11708	100	25.11	Tb927.4.3540
503	4	1.03465	100	25.11	Tb927.4.620
503	4	0.924731	100	25.11	Tb927.4.1410
503	4	1.15333	100	25.11	Tb927.4.1770
503	4	0.97053	100	25.11	Tb927.4.570
503	4	1.1824	100	25.11	Tb927.4.1510
503	4	1.03186	100	25.11	Tb927.4.2130
503	4	0.984867	100	25.11	Tb927.4.2740
503	4	1.04859	99.86	25.11	Tb927.4.710
503	4	0.974512	100	25.11	Tb927.4.630
503	4	0.937873	100	25.11	Tb927.4.1420
503	4	0.978893	100	25.11	Tb927.4.2940
503	4	1.02111	100	25.11	Tb927.4.2490
503	4	0.978893	99.9	25.11	Tb927.4.2220
503	4	0.894066	88.38	25.11	Tb927.4.2040
503	4	1.10793	99.9	25.11	Tb927.4.3520
503	4	1.02509	100	25.11	Tb927.4.1590.2
503	4	0.97053	100	25.11	Tb927.4.2860
503	4	1.20948	100	25.11	Tb927.4.830
503	4	0.940263	100	25.11	Tb927.4.5100
503	4	1.15372	100	25.11	Tb927.4.3060
503	4	0.918757	100	25.11	Tb927.4.480
503	4	1.24213	100	25.11	Tb927.4.1150
503	4	1.14576	100	25.11	Tb927.4.2830
503	4	1.08443	100	25.11	Tb927.4.640
503	4	0.992035	100	25.11	Tb927.4.840
503	4	1.0673	100	25.11	Tb927.4.4080
503	4	1.08801	100	25.11	Tb927.4.990
503	4	0.943847	97.61	25.11	Tb927.4.5160
503	4	1.15412	100	25.11	Tb927.4.2950
503	4	0.996018	100	25.11	Tb927.4.2880
503	4	1.0685	100	25.11	Tb927.4.3100
503	4	1.12425	100	25.11	Tb927.4.2870
503	4	0.87734	100	25.11	Tb927.4.2530
503	4	1.14058	100	25.11	Tb927.4.960
503	4	1.08801	100	25.11	Tb927.4.4890
503	4	1.00717	100	25.11	Tb927.4.1400
503	4	0.98407	100	25.11	Tb927.4.2210
503	4	1.00956	99.96	25.11	Tb927.4.4510
503	4	0.867782	100	25.11	Tb927.4.5220
503	4	1.13859	100	25.11	Tb927.4.1380
503	4	0.793309	82.82	25.11	Tb927.4.4020
503	4	1.05934	100	25.11	Tb927.4.650
503	4	1.05735	100	25.11	Tb927.4.900
503	4	0.976503	100	25.11	Tb927.4.4600
503	4	1.23576	100	25.11	Tb927.4.1330
503	4	0.966945	100	25.11	Tb927.4.1990
503	4	1.0462	100	25.11	Tb927.4.1570
503	4	1.01354	100	25.11	Tb927.4.4070
503	4	1.0462	100	25.11	Tb927.4.4640
503	4	1.05456	100	25.11	Tb927.4.2900
503	4	1.07248	100	25.11	Tb927.4.2060
503	4	1.04978	100	25.11	Tb927.4.4630
503	4	1.13142	100	25.11	Tb927.4.3340
503	4	0.976503	100	25.11	Tb927.4.2340
503	4	1.07806	99.98	25.11	Tb927.4.4520
503	4	1.31183	100	25.11	Tb927.4.1220
503	4	1.02748	100	25.11	Tb927.4.1650
503	4	1.09319	100	25.11	Tb927.4.880
503	4	1.17204	100	25.11	Tb927.4.3140
503	4	0.869773	99.37	25.11	Tb927.4.1870
503	4	1.21386	100	25.11	Tb927.4.5210
503	4	1.00796	100	25.11	Tb927.4.2020
503	4	0.994425	100	25.11	Tb927.4.1040
503	4	1.07607	100	25.11	Tb927.4.2890
503	4	1.05137	100	25.11	Tb927.4.2560
503	4	1.33333	100	25.11	Tb927.4.1230
503	4	1.11708	100	25.11	Tb927.4.2700
503	4	1.08403	100	25.11	Tb927.4.3310
503	4	1.17324	100	25.11	Tb927.4.1210
503	4	0.802071	87.9	25.11	Tb927.4.1100
503	4	1.0462	100	25.11	Tb927.4.5230
503	4	0.992832	100	25.11	Tb927.4.2570
503	4	1.02708	100	25.11	Tb927.4.2410
503	4	1.14138	100	25.11	Tb927.4.870
503	4	0.984867	100	25.11	Tb927.4.2480
503	4	0.901235	100	25.11	Tb927.4.2640
503	4	0.944245	99.97	25.11	Tb927.4.2110
503	4	0.950219	74.22	25.11	Tb927.4.3740
503	4	1.22103	100	25.11	Tb927.4.1460
503	4	1.07368	100	25.11	Tb927.4.4300
503	4	1.14297	100	25.11	Tb927.4.3790
503	4	1	100	25.11	Tb927.4.2010
503	4	1.13262	100	25.11	Tb927.4.1219
503	4	1.17244	100	25.11	Tb927.4.1270
503	4	0.977698	100	25.11	Tb927.4.550
503	4	1.02748	100	25.11	Tb927.4.4030
503	4	1.05058	100	25.11	Tb927.4.4940
503	4	0.937077	100	25.11	Tb927.4.2620
503	4	1.06969	100	25.11	Tb927.4.1830
503	4	0.916766	89.99	25.11	Tb927.4.2290
503	4	1.04221	100	25.11	Tb927.4.2310
503	4	0.86818	100	25.11	Tb927.4.2970
503	4	1.02429	100	25.11	Tb927.4.2460
503	4	1.02947	98.96	25.11	Tb927.4.4550
503	4	0.986061	100	25.11	Tb927.4.2470
503	4	1.07925	100	25.11	Tb927.4.4660
503	4	1.02429	99.84	25.11	Tb927.4.1840
503	4	1.10155	100	25.11	Tb927.4.1260
503	4	1.03106	100	25.11	Tb927.4.760
503	4	0.928714	100	25.11	Tb927.4.2120
503	4	1.16448	100	25.11	Tb927.4.2190
503	4	1.01752	100	25.11	Tb927.4.950
503	4	1.0912	100	25.11	Tb927.4.360
503	4	0.91597	100	25.11	Tb927.4.350
503	4	1.04381	100	25.11	Tb927.4.1600
503	4	1.00677	100	25.11	Tb927.4.2050
503	4	1.31939	100	25.11	Tb927.4.3330
503	4	1.12226	100	25.11	Tb927.4.1390
503	4	1.00597	100	25.11	Tb927.4.4230
503	4	1.02151	100	25.11	Tb927.4.3800
503	4	0.950219	100	25.11	Tb927.4.4663
503	4	0.997212	100	25.11	Tb927.4.1010
503	4	1.07806	100	25.11	Tb927.4.3130
503	4	1.08483	100	25.11	Tb927.4.790
503	4	1.0462	100	25.11	Tb927.4.2360
503	4	1.01115	100	25.11	Tb927.4.2280
503	4	1.07328	100	25.11	Tb927.4.4060
503	4	0.983274	100	25.11	Tb927.4.2330
503	4	1.20948	100	25.11	Tb927.4.3730
503	4	1.00677	100	25.11	Tb927.4.4910
503	4	0.87734	99.85	25.11	Tb927.4.4780
503	5	0.96137	100	25.11	Tb927.5.3330
503	5	0.71366	76.74	25.11	Tb927_05_v4.snoRNA.0003
503	5	1.11111	100	25.11	Tb927.5.2090
503	5	1.09558	100	25.11	Tb927.5.3960
503	5	1.00796	100	25.11	Tb927.5.4270
503	5	1.01075	100	25.11	Tb927.5.3810
503	5	0.944644	99.95	25.11	Tb927.5.3710
503	5	1.04898	100	25.11	Tb927.5.1250
503	5	1.05894	100	25.11	Tb927.5.810
503	5	0.880127	99.67	25.11	Tb927.5.1620
503	5	0.965751	100	25.11	Tb927.5.3210
503	5	0.991239	100	25.11	Tb927.5.2080
503	5	0.984867	100	25.11	Tb927.5.3280
503	5	0.996814	98.92	25.11	Tb927.5.280
503	5	0.953405	100	25.11	Tb927.5.3480
503	5	1.22501	99.97	25.11	Tb927.5.710
503	5	0.966547	100	25.11	Tb927.5.2890
503	5	1.13142	100	25.11	Tb927.5.1000
503	5	1.02469	98.23	25.11	Tb927.5.450
503	5	0.814815	81.73	25.11	Tb927.5.3680
503	5	1.15014	100	25.11	Tb927.5.1510
503	5	1.1127	100	25.11	Tb927.5.970
503	5	0.977698	100	25.11	Tb927.5.4150
503	5	1.18519	100	25.11	Tb927.5.980
503	5	1.00717	100	25.11	Tb927.5.3970
503	5	1.06292	100	25.11	Tb927.5.2780
503	5	0.976503	100	25.11	Tb927.5.2030
503	5	0.895659	100	25.11	Tb927.5.3300
503	5	1.06531	100	25.11	Tb927.5.2140
503	5	0.839506	100	25.11	Tb927.5.3180
503	5	1.00319	100	25.11	Tb927.5.3010
503	5	0.929908	100	25.11	Tb927.5.3380
503	5	0.908403	100	25.11	Tb927.5.3630
503	5	0.840303	99.93	25.11	Tb927.5.3690
503	5	1.09438	100	25.11	Tb927.5.4350
503	5	1.08682	100	25.11	Tb927.5.490
503	5	1.03744	100	25.11	Tb927.5.1950
503	5	1.00478	100	25.11	Tb927.5.3340
503	5	0.91358	100	25.11	Tb927.5.4320
503	5	0.822382	84.93	25.11	Tb927.5.2790
503	5	0.972919	99.4	25.11	Tb927.5.1940
503	5	0.948228	99.98	25.11	Tb927.5.3800
503	5	1.09319	91.51	25.11	Tb927.5.1150
503	5	0.941856	100	25.11	Tb927.5.4360
503	5	1.20032	100	25.11	Tb927.5.760
503	5	1.01195	100	25.11	Tb927.5.2380
503	5	0.925528	100	25.11	Tb927.5.4120
503	5	0.931103	100	25.11	Tb927.5.3870
503	5	1.03106	99.86	25.11	Tb927.5.1480
503	5	1.07806	100	25.11	Tb927.5.3110
503	5	1.05058	100	25.11	Tb927.5.2300
503	5	0.999602	100	25.11	Tb927.5.3720
503	5	1.03146	100	25.11	Tb927.5.920
503	5	0.985265	100	25.11	Tb927.5.3570
503	5	0.949423	100	25.11	Tb927.5.4010
503	5	1.01195	100	25.11	Tb927.5.2740
503	5	1.10195	100	25.11	Tb927.5.1010
503	5	0.985265	100	25.11	Tb927.5.3220
503	5	0.957786	100	25.11	Tb927.5.2660
503	5	1.00279	100	25.11	Tb927.5.1500
503	5	1.14178	97.75	25.11	Tb927.5.440
503	5	1.00956	100	25.11	Tb927.5.2920
503	5	1.03266	100	25.11	Tb927.5.4110
503	5	0.994425	100	25.11	Tb927.5.3410
503	5	1.12027	100	25.11	Tb927.5.2100
503	5	1.09319	100	25.11	Tb927.5.4500
503	5	1.04978	100	25.11	Tb927.5.1730
503	5	1.0446	100	25.11	Tb927.5.3780
503	5	0.981282	100	25.11	Tb927.5.3070
503	5	1.16209	98.33	25.11	Tb927.5.610
503	5	1.11509	100	25.11	Tb927.5.2340
503	5	0.995619	100	25.11	Tb927.5.3530
503	5	1.08164	100	25.11	Tb927.5.4080
503	5	1.03425	99.86	25.11	Tb927.5.1460
503	5	1.05058	99.89	25.11	Tb927.5.1550
503	5	0.947033	100	25.11	Tb927.5.4090
503	5	1.05974	100	25.11	Tb927.5.1590
503	5	0.880526	99.95	25.11	Tb927.5.1750
503	5	0.824771	100	25.11	Tb927.5.3190
503	5	0.982477	100	25.11	Tb927.5.2650
503	5	0.969335	100	25.11	Tb927.5.3580
503	5	0.952609	97.16	25.11	Tb927.5.2620
503	5	1.00398	100	25.11	Tb927.5.2020
503	5	0.904022	100	25.11	Tb927.5.1720
503	5	1.30426	100	25.11	Tb927.5.670
503	5	0.947431	100	25.11	Tb927.5.1300
503	5	0.87495	100	25.11	Tb927.5.2860
503	5	1.05854	100	25.11	Tb927.5.1330
503	5	0.810832	99.9	25.11	Tb927.5.3100
503	5	1.0223	100	25.11	Tb927.5.2950
503	5	1.00438	100	25.11	Tb927.5.2870
503	5	1.06651	99.47	25.11	Tb927.5.3740
503	5	0.974114	89.57	25.11	Tb927.5.410
503	5	0.942254	99.73	25.11	Tb927.5.1970
503	5	0.919554	100	25.11	Tb927.5.3040
503	5	0.978495	100	25.11	Tb927.5.3140
503	5	0.933891	100	25.11	Tb927.5.3460
503	5	0.953405	100	25.11	Tb927.5.3850
503	5	1.01035	100	25.11	Tb927.5.2040
503	5	0.979291	100	25.11	Tb927.5.1660
503	5	1.22899	100	25.11	Tb927.5.510
503	5	0.95898	100	25.11	Tb927.5.3880
503	5	0.992035	100	25.11	Tb927.5.4460
503	5	0.966149	99.7	25.11	Tb927.5.1070
503	5	0.884508	74.92	25.11	Tb927.5.430
503	5	1.14058	100	25.11	Tb927.5.4050
503	5	1.09359	100	25.11	Tb927.5.4400
503	5	0.988849	100	25.11	Tb927.5.2700
503	5	0.974114	99.96	25.11	Tb927.5.3660
503	5	0.762644	65.17	25.11	Tb927.5.930
503	5	0.968538	100	25.11	Tb927.5.4100
503	5	1.08682	100	25.11	Tb927.5.2850
503	5	0.955795	100	25.11	Tb927.5.3940
503	5	1.03624	100	25.11	Tb927.5.4070
503	5	0.953803	100	25.11	Tb927.5.3020
503	5	1.10593	100	25.11	Tb927.5.1260
503	5	0.862605	100	25.11	Tb927.5.3490
503	5	1.07288	100	25.11	Tb927.5.1290
503	5	0.940263	100	25.11	Tb927.5.3260
503	5	1.01951	100	25.11	Tb927.5.3920
503	5	1.18877	100	25.11	Tb927.5.540
503	5	1.11908	100	25.11	Tb927.5.2110
503	5	1.10753	100	25.11	Tb927.5.600
503	5	1.15133	100	25.11	Tb927.5.4490
503	5	1.06571	100	25.11	Tb927.5.1280
503	5	1.00956	100	25.11	Tb927.5.1030
503	5	1.02867	100	25.11	Tb927.5.2390
503	5	1.23815	100	25.11	Tb927.5.2590
503	5	0.914775	100	25.11	Tb927.5.2610
503	5	0.953405	100	25.11	Tb927.5.4450
503	5	1.04022	100	25.11	Tb927.5.1890
503	5	0.998407	65.44	25.11	Tb927.5.287b
503	5	1.045	100	25.11	Tb927.5.2540
503	5	1.01354	100	25.11	Tb927.5.2980
503	5	0.956193	100	25.11	Tb927.5.3050
503	5	0.985663	100	25.11	Tb927.5.1670
503	5	0.959379	100	25.11	Tb927.5.1600
503	5	0.896057	100	25.11	Tb927.5.3200
503	5	1.04142	100	25.11	Tb927.5.1760
503	5	1.00558	100	25.11	Tb927.5.1680
503	5	1.21943	100	25.11	Tb927.5.680
503	5	1.01912	100	25.11	Tb927.5.3830
503	5	1.00757	100	25.11	Tb927.5.2460
503	5	0.967742	100	25.11	Tb927.5.3000
503	5	1.08323	100	25.11	Tb927.5.3560
503	5	0.698925	55.57	25.11	Tb927.5.720
503	5	1.01075	100	25.11	Tb927.5.2290
503	5	0.969335	100	25.11	Tb927.5.2520
503	5	1.045	100	25.11	Tb927.5.4410
503	5	1.01075	97.33	25.11	Tb927.5.1650
503	5	1.07925	100	25.11	Tb927.5.2720
503	5	1.0454	100	25.11	Tb927.5.1270
503	5	0.905615	100	25.11	Tb927.5.3430
503	5	1.02389	100	25.11	Tb927.5.2930
503	5	1.16567	100	25.11	Tb927.5.1350
503	5	0.956989	100	25.11	Tb927.5.3860
503	5	0.998009	100	25.11	Tb927.5.3450
503	5	1.16408	100	25.11	Tb927.5.700
503	5	1.06332	100	25.11	Tb927.5.4160
503	5	0.755874	100	25.11	Tb927.5.2840
503	5	1.01394	100	25.11	Tb927.5.2270
503	5	0.956193	100	25.11	Tb927.5.3170
503	5	0.864198	100	25.11	Tb927.5.2830
503	5	0.972123	93.7	25.11	Tb927.5.1140
503	5	0.981282	99.78	25.11	Tb927.5.2410
503	5	0.907607	100	25.11	Tb927.5.3160
503	5	0.918359	99.36	25.11	Tb927.5.1880
503	5	0.827559	96.35	25.11	Tb927.5.3620
503	5	1.08204	98.41	25.11	Tb927.5.630
503	5	0.945838	100	25.11	Tb927.5.2450
503	5	1.2262	100	25.11	Tb927.5.860
503	5	1.15133	100	25.11	Tb927.5.2370
503	5	1.12505	100	25.11	Tb927.5.1090
503	5	0.955396	100	25.11	Tb927.5.3910
503	5	1.01035	100	25.11	Tb927.5.3360
503	5	0.85902	100	25.11	Tb927.5.4040
503	5	0.994026	100	25.11	Tb927.5.1630
503	5	1.10554	98.99	25.11	Tb927.5.1520
503	5	0.873755	100	25.11	Tb927.5.1740
503	5	1.01593	100	25.11	Tb927.5.3540
503	5	0.94783	100	25.11	Tb927.5.1570
503	5	1.02509	100	25.11	Tb927.5.3510
503	5	1.00239	100	25.11	Tb927.5.3600
503	5	1.01832	100	25.11	Tb927.5.4390
503	5	0.994425	100	25.11	Tb927.5.2310
503	5	1.08562	100	25.11	Tb927.5.4000
503	5	0.962963	100	25.11	Tb927.5.4480
503	5	1.21266	100	25.11	Tb05.30F7.410
503	5	1.04659	99.54	25.11	Tb927.5.1240
503	5	1.01474	95.35	25.11	Tb927.5.4560
503	5	1.04301	100	25.11	Tb927.5.2360
503	5	1.0462	90.98	25.11	Tb927.5.790
503	5	1.00757	100	25.11	Tb927.5.2560
503	5	0.994823	100	25.11	Tb927.5.2670
503	5	0.82278	100	25.11	Tb927.5.1700
503	5	0.916368	100	25.11	Tb927.5.1840
503	5	1.0446	100	25.11	Tb927.5.2150
503	5	1.092	100	25.11	Tb927.5.1920
503	5	1.04142	100	25.11	Tb927.5.2500
503	5	0.923536	100	25.11	Tb927.5.3890
503	5	1.0458	100	25.11	Tb927.5.1200
503	5	0.924731	100	25.11	Tb927.5.2940
503	5	0.97053	99.78	25.11	Tb927.5.1320
503	5	1.15014	100	25.11	Tb927.5.500
503	5	0.948228	100	25.11	Tb927.5.2800
503	5	0.975707	100	25.11	Tb927.5.2490
503	5	1.10434	100	25.11	Tb927.5.1220
503	5	1.3644	96.23	25.11	Tb927.5.5420
503	5	1.13978	100	25.11	Tb927.5.990
503	5	1.07129	100	25.11	Tb927.5.1060
503	5	1.0454	100	25.11	Tb927.5.2330
503	5	0.994823	100	25.11	Tb927.5.3610
503	5	1.08602	100	25.11	Tb927.5.2060
503	5	1.10275	100	25.11	Tb927.5.2510
503	5	1.02867	100	25.11	Tb927.5.3500
503	5	1.02429	100	25.11	Tb927.5.2280
503	5	1.09438	100	25.11	Tb927.5.2050
503	5	0.907607	100	25.11	Tb927.5.2420
503	5	0.988451	99.95	25.11	Tb927.5.2580
503	5	0.821585	80.85	25.11	Tb927.5.1170
503	5	1.03783	100	25.11	Tb927.5.2880
503	5	0.998805	100	25.11	Tb927.5.2760
503	5	1.12266	100	25.11	Tb927.5.1040
503	5	0.988451	100	25.11	Tb927.5.2900
503	5	1.04062	100	25.11	Tb927.5.2710
503	5	1.11071	100	25.11	Tb927.5.770
503	5	1.15014	100	25.11	Tb927.5.550
503	5	0.941059	100	25.11	Tb927.5.1360
503	5	1.09638	100	25.11	Tb927.5.690
503	5	1.07208	100	25.11	Tb927.5.3520
503	5	0.994425	100	25.11	Tb927.5.3350
503	5	1.07766	100	25.11	Tb927.5.4030
503	5	1.15731	100	25.11	Tb927.5.570
503	5	1.01633	100	25.11	Tb927.5.1370
503	5	1.05416	100	25.11	Tb927.5.4140
503	5	1.13978	100	25.11	Tb927.5.2440
503	5	1.21665	100	25.11	Tb927.5.950
503	5	1.08562	100	25.11	Tb927.5.1130
503	5	1.03266	100	25.11	Tb927.5.1310
503	5	0.942254	100	25.11	Tb927.5.2990
503	5	1.06053	100	25.11	Tb927.5.1180
503	5	1.03704	100	25.11	Tb927.5.4510
503	5	1.11231	100	25.11	Tb927.5.2550
503	5	0.933493	99.68	25.11	Tb927.5.3980
503	5	1.14894	100	25.11	Tb927.5.520
503	5	1.14536	100	25.11	Tb927.5.4520
503	5	0.898845	100	25.11	Tb927.5.2690
503	5	1.04659	100	25.11	Tb927.5.1690
503	5	0.892075	100	25.11	Tb927.5.2630
503	5	0.988849	100	25.11	Tb927.5.2130
503	5	0.919156	100	25.11	Tb927.5.3120
503	5	0.94783	99.24	25.11	Tb927.5.3130
503	5	0.980884	100	25.11	Tb927.5.4130
503	5	0.957786	100	25.11	Tb927.5.3320
503	5	1.07049	99.92	25.11	Tb927.5.2400
503	5	0.99084	100	25.11	Tb927.5.1640
503	5	1.00438	100	25.11	Tb927.5.1770
503	5	1.14377	100	25.11	Tb927.5.470
503	5	0.823576	65.25	25.11	Tb927.5.5440
503	5	1.0231	87.81	25.11	Tb927.5.1160
503	5	1.04659	100	25.11	Tb927.5.4060
503	5	1.02788	99.91	25.11	Tb927.5.4340
503	5	1.07726	100	25.11	Tb927.5.2530
503	5	1	99.96	25.11	Tb927.5.2680
503	5	1.11549	100	25.11	Tb927.5.3790
503	5	1.07527	100	25.11	Tb927.5.2320
503	5	0.91358	99.23	25.11	Tb927.5.2000
503	5	1.05018	100	25.11	Tb927.5.4330
503	5	0.674632	80.08	25.11	Tb927.5.5530
503	5	1.03106	100	25.11	Tb927.5.1080
503	5	0.955396	100	25.11	Tb927.5.3420
503	5	0.939068	100	25.11	Tb927.5.1560
503	5	1.12266	100	25.11	Tb927.5.530
503	5	0.818797	79.2	25.11	Tb927.5.940
503	5	0.915173	100	25.11	Tb927.5.3090
503	5	1.05376	100	25.11	Tb927.5.1020
503	5	0.991239	100	25.11	Tb927.5.3840
503	5	0.948626	100	25.11	Tb927.5.3230
503	5	1.01513	100	25.11	Tb927.5.2970
503	5	0.863003	100	25.11	Tb927.5.3080
503	5	0.876941	100	25.11	Tb927.5.2810
503	5	1.10235	100	25.11	Tb927.5.4530
503	5	1.00956	100	25.11	Tb927.5.1980
503	5	1.04421	100	25.11	Tb927.5.2750
503	5	0.997611	100	25.11	Tb927.5.3930
503	5	1.14217	100	25.11	Tb927.5.560
503	5	1.02111	100	25.11	Tb927.5.1580
503	5	0.875348	85.68	25.11	Tb927.5.800
503	5	0.982079	100	25.11	Tb927.5.3370
503	5	0.89765	100	25.11	Tb927.5.3240
503	5	1.17403	100	25.11	Tb927.5.960
503	5	1.01195	100	25.11	Tb927.5.2730
503	5	0.96137	100	25.11	Tb927.5.3650
503	5	0.938272	100	25.11	Tb927.5.2480
503	5	0.90681	100	25.11	Tb927.5.1860
503	5	0.998805	100	25.11	Tb927.5.3060
503	5	0.947431	100	25.11	Tb927.5.3470
503	5	0.914775	100	25.11	Tb927.5.3390
503	5	0.95221	100	25.11	Tb927.5.3820
503	5	1.19554	100	25.11	Tb927.5.620
503	5	0.982079	99.92	25.11	Tb927.5.4470
503	5	1.07487	100	25.11	Tb927.5.2600
503	5	1.21426	100	25.11	Tb927.5.2470
503	5	1.06571	100	25.11	Tb927.5.1900
503	5	1.28355	100	25.11	Tb927.5.1065
503	5	1.00199	100	25.11	Tb927.5.1490
503	5	0.982079	100	25.11	Tb927.5.4310
503	5	1.08881	100	25.11	Tb927.5.1930
503	5	0.955396	100	25.11	Tb927.5.3270
503	5	0.999602	100	25.11	Tb927.5.4440
503	5	0.957387	99.94	25.11	Tb927.5.1990
503	5	0.935484	100	25.11	Tb927.5.1870
503	5	0.855834	100	25.11	Tb927.5.3310
503	5	0.989646	100	25.11	Tb927.5.1380
503	5	1.00717	97.26	25.11	Tb927.5.480
503	5	1.10315	100	25.11	Tb927.5.2350
503	5	0.951812	100	25.11	Tb927.5.3590
503	5	0.921147	100	25.11	Tb927.5.3760
503	5	0.955795	100	25.11	Tb927.5.4280
503	5	1.0693	99.85	25.11	Tb927.5.3950
503	5	0.906412	100	25.11	Tb927.5.1210
503	5	1.04898	92.82	25.11	Tb927.5.640
503	5	0.900836	94.83	25.11	Tb927.5.3670
503	5	1.01115	100	25.11	Tb927.5.4020
503	5	1.06133	100	25.11	Tb927.5.2570
503	5	0.984468	99.66	25.11	Tb927.5.1710
503	5	0.953007	100	25.11	Tb927.5.3030
503	5	1.03903	100	25.11	Tb927.5.2910
503	5	1.21147	99.69	25.11	Tb927.5.750
503	5	0.746316	97.13	25.11	Tb927.5.5560
503	5	0.97053	100	25.11	Tb927.5.2960
503	5	0.955795	100	25.11	Tb927.5.3900
503	5	0.981282	100	25.11	Tb927.5.3730
503	5	1.01553	100	25.11	Tb927.5.2070
503	5	1.28395	100	25.11	Tb927.5.590
503	5	1.10275	69.79	25.11	Tb927.5.150
503	5	1.05735	100	25.11	Tb927.5.3700
503	5	0.985663	100	25.11	Tb927.5.4370
503	5	1.02708	100	25.11	Tb927.5.2640
503	5	1.00199	100	25.11	Tb927.5.3640
503	5	1.01912	99.67	25.11	Tb927.5.3750
503	5	0.704102	65.6	25.11	Tb927.5.1410
503	5	0.94544	100	25.11	Tb927.5.3400
503	5	0.968937	100	25.11	Tb927.5.1960
503	5	1.00996	100	25.11	Tb927.5.780
503	5	0.995221	100	25.11	Tb927.5.740
503	5	0.866189	77.69	25.11	Tb927.5.730
503	5	1.13859	100	25.11	Tb927.5.820
503	5	1.0458	99.54	25.11	Tb927.5.1100
503	5	1.00836	100	25.11	Tb927.5.3250
503	5	1.00199	100	25.11	Tb927.5.1910
503	5	1.01195	100	25.11	Tb927.5.1230
503	5	0.94783	100	25.11	Tb927.5.1470
503	5	0.988053	100	25.11	Tb927.5.1340
503	5	1.09757	99.94	25.11	Tb927.5.1050
503	5	1.09598	100	25.11	Tb927.5.850
503	5	1.09438	100	25.11	Tb927.5.3550
503	5	0.970928	100	25.11	Tb927.5.4300
503	5	1.11071	100	25.11	Tb927.5.4590
503	5	0.996018	100	25.11	Tb927.5.4430
503	5	1.16049	100	25.11	Tb927.5.840
503	5	1.14217	100	25.11	Tb927.5.460
503	5	1.05456	100	25.11	Tb927.5.2120
503	5	0.972123	100	25.11	Tb927.5.4420
503	5	1.12863	100	25.11	Tb927.5.830
503	5	0.990044	100	25.11	Tb927.5.1530
503	5	0.963361	100	25.11	Tb927.5.4290
503	5	0.993628	100	25.11	Tb927.5.2770
503	5	1.1601	100	25.11	Tb927.5.580
503	5	0.986061	100	25.11	Tb927.5.1540
503	5	0.922342	100	25.11	Tb927.5.2820
503	5	0.889287	100	25.11	Tb927.5.3150
503	5	1.05177	99.71	25.11	Tb927.5.4380
503	5	0.961768	100	25.11	Tb927.5.3290
503	6	1.04819	100	25.11	Tb927.6.4770
503	6	0.953007	100	25.11	Tb927.6.2000
503	6	1.06173	100	25.11	Tb927.6.1110
503	6	1.0235	100	25.11	Tb927.6.2540
503	6	0.985663	100	25.11	Tb927.6.3280
503	6	0.991637	100	25.11	Tb927.6.4750
503	6	1.03027	100	25.11	Tb927.6.4380
503	6	1.00398	100	25.11	Tb927.6.2040
503	6	0.937077	100	25.11	Tb927.6.2650
503	6	1.10036	100	25.11	Tb927.6.3910
503	6	1.05058	100	25.11	Tb927.6.1290
503	6	0.92951	100	25.11	Tb927.6.3300
503	6	1.06252	100	25.11	Tb927.6.5090
503	6	1.00677	100	25.11	Tb927.6.4940
503	6	1.09757	100	25.11	Tb927.6.3630
503	6	0.861012	93.9	25.11	Tb927.6.2070
503	6	0.949024	100	25.11	Tb927.6.610
503	6	0.990442	100	25.11	Tb927.6.3530
503	6	0.992035	97.28	25.11	Tb927.6.950
503	6	0.958184	100	25.11	Tb927.6.2730
503	6	0.951414	100	25.11	Tb927.6.2480
503	6	1.06969	100	25.11	Tb927.6.4620
503	6	1.03345	100	25.11	Tb927.6.1120
503	6	1.16567	100	25.11	Tb927.6.4250
503	6	1.05775	100	25.11	Tb927.6.1950
503	6	1.12784	100	25.11	Tb927.6.4550
503	6	0.812425	96.31	25.11	Tb927.6.1790
503	6	1.00996	100	25.11	Tb927.6.600
503	6	1.2043	100	25.11	Tb927.6.3080
503	6	1.01991	99.92	25.11	Tb927.6.2860
503	6	0.975309	100	25.11	Tb927.6.4430
503	6	1.00558	100	25.11	Tb927.6.3600
503	6	1.03385	100	25.11	Tb927.6.3960
503	6	0.906014	100	25.11	Tb927.6.2990
503	6	0.957387	100	25.11	Tb927.6.2940
503	6	0.730386	94.71	25.11	Tb927.6.5040
503	6	1.05058	100	25.11	Tb927.6.4500
503	6	1.01434	100	25.11	Tb927.6.2440
503	6	0.959777	100	25.11	Tb927.6.3180
503	6	0.958582	100	25.11	Tb927.6.1440
503	6	0.981282	100	25.11	Tb927.6.3150
503	6	0.961768	100	25.11	Tb927.6.4630
503	6	1.0912	100	25.11	Tb927.6.4060
503	6	0.904421	100	25.11	Tb927.6.3320
503	6	1.04221	100	25.11	Tb927.6.5020
503	6	1.08881	100	25.11	Tb927.6.1500
503	6	1.15492	100	25.11	Tb927.6.220
503	6	1.03345	100	25.11	Tb927.6.3450
503	6	1.05814	100	25.11	Tb927.6.1480
503	6	1.07686	100	25.11	Tb927.6.1130
503	6	0.912784	100	25.11	Tb927.6.1930
503	6	1.07208	100	25.11	Tb927.6.3700
503	6	0.996018	100	25.11	Tb927.6.2780
503	6	0.931501	100	25.11	Tb927.6.1170
503	6	0.871764	100	25.11	Tb927.6.3260
503	6	1.00956	100	25.11	Tb927.6.3460
503	6	0.977698	100	25.11	Tb927.6.3090
503	6	0.975707	100	25.11	Tb927.6.3560
503	6	1.00796	100	25.11	Tb927.6.3170
503	6	1.15691	100	25.11	Tb927.6.1150
503	6	0.910394	100	25.11	Tb927.6.4810
503	6	1.07646	100	25.11	Tb927.6.830
503	6	0.982079	100	25.11	Tb927.6.4100
503	6	1.10992	100	25.11	Tb927.6.5050
503	6	1.07527	100	25.11	Tb927.6.4360
503	6	1.04978	100	25.11	Tb927.6.2420
503	6	0.92951	100	25.11	Tb927.6.1690
503	6	1.0008	100	25.11	Tb927.6.5100
503	6	0.942254	99.94	25.11	Tb927.6.1230
503	6	1.09478	100	25.11	Tb927.6.4520
503	6	1.02151	100	25.11	Tb927.6.4030
503	6	0.97491	100	25.11	Tb927.6.2060
503	6	1.01155	100	25.11	Tb927.6.2880
503	6	1.09279	100	25.11	Tb927.6.4050
503	6	0.987654	100	25.11	Tb927.6.3590
503	6	0.894066	100	25.11	Tb927.6.1750
503	6	0.964556	100	25.11	Tb927.6.3620
503	6	0.989646	100	25.11	Tb927.6.2750
503	6	1.01075	100	25.11	Tb927.6.750
503	6	0.941458	100	25.11	Tb927.6.2470
503	6	1.07208	100	25.11	Tb927.6.740
503	6	1.03664	100	25.11	Tb927.6.2460
503	6	1.0227	100	25.11	Tb927.6.2120
503	6	0.787336	94.14	25.11	Tb927.6.4690
503	6	1.00518	100	25.11	Tb927.6.3890
503	6	1.0446	100	25.11	Tb927.6.3720
503	6	0.898447	100	25.11	Tb927.6.2820
503	6	0.866587	100	25.11	Tb927.6.1470
503	6	1.00876	100	25.11	Tb927.6.1600
503	6	0.971724	99.89	25.11	Tb927.6.3850
503	6	0.910394	100	25.11	Tb927.6.3610
503	6	1.05814	100	25.11	Tb927.6.680
503	6	1.07686	100	25.11	Tb927.6.4680
503	6	0.933493	100	25.11	Tb927.6.3020
503	6	0.988451	100	25.11	Tb927.6.2690
503	6	0.934687	100	25.11	Tb927.6.3710
503	6	1.03943	100	25.11	Tb927.6.1880
503	6	1.04739	100	25.11	Tb927.6.2140
503	6	0.957786	100	25.11	Tb927.6.3290
503	6	1.01553	100	25.11	Tb927.6.1720
503	6	0.946237	100	25.11	Tb927.6.3760
503	6	0.983672	100	25.11	Tb927.6.1080
503	6	0.992035	100	25.11	Tb927.6.3230
503	6	0.974512	100	25.11	Tb927.6.3110
503	6	1.03266	100	25.11	Tb927.6.1210
503	6	0.980088	99.04	25.11	Tb927.6.1780
503	6	0.952609	100	25.11	Tb927.6.3540
503	6	1.02469	98.54	25.11	Tb927.6.640
503	6	0.982477	100	25.11	Tb927.6.1570
503	6	1.02031	100	25.11	Tb927.6.620
503	6	1.02987	100	25.11	Tb927.6.1860
503	6	1.00518	100	25.11	Tb927.6.1140
503	6	0.88411	100	25.11	Tb927.6.1410
503	6	0.969733	100	25.11	Tb927.6.1430
503	6	1.03744	100	25.11	Tb927.6.4530
503	6	1.01115	100	25.11	Tb927.6.3340
[truncated: 63,536 more rows]
